# Supplementary material for: Chinese Version of the EQ-5D Preference Weights: Applicability in a Chinese General Population
Source: PLoS One. 2016 Oct 6;11(10):e0164334. doi: 10.1371/journal.pone.0164334 (PMC5053600; doi:10.1371/journal.pone.0164334)
Supplement: S1 File — (XLSX) [file pone.0164334.s001.xlsx]

## Sheet: data
S1 File. Chinese Version of the EQ-5D Preference Weights - Data
age	sex	race	marital	education	employment	perincome	EQMO	EQSC	EQUA	EQPD	EQAD	VAS	GR	NCD	morbidity	outpatient	hospitalization
34	1	2	1	3	1	16000	1	1	1	1	1	80	2	0	0	0	0
17	1	1	2	4	3	18571	1	1	1	1	1	90	1	0	0	0	0
24	1	1	2	4	1	35000	1	1	1	1	1	95	1	0	0	0	0
41	1	1	1	3	1	65000	1	1	1	1	1	90	1	0	0	0	0
28	1	1	1	3	1	12000	1	1	1	1	1	90	2	0	0	0	0
26	1	1	1	4	1	26000	1	1	1	1	2	70	4	0	0	0	0
41	1	1	1	3	1	400000	1	1	1	1	1	100	2	0	0	0	0
20	1	1	1	4	1	400000	1	1	1	1	1	100	2	0	0	0	0
24	1	1	1	2	1	20000	1	1	1	1	1	80	2	0	0	0	0
33	1	1	1	4	1	66667	1	1	1	1	1	90	2	0	0	0	0
24	1	1	1	4	1	25000	1	1	1	1	1	90	2	0	0	0	0
29	1	1	1	5	1	33333	1	1	1	1	1	90	2	0	0	0	0
36	1	1	1	5	1	37500	1	1	1	1	1	90	3	0	0	0	0
37	1	1	1	5	1	16667	1	1	1	1	1	90	3	0	0	0	0
31	1	1	1	4	1	26667	1	1	1	1	1	93	2	0	0	0	0
36	1	1	1	3	1	14000	1	1	1	1	1	90	3	0	0	0	0
29	1	1	1	3	1	12667	1	1	1	1	1	93	2	0	0	0	0
26	1	1	1	4	1	40000	1	1	1	1	1	85	2	0	0	0	0
34	1	1	1	4	1	16667	1	1	1	1	1	85	3	0	0	0	0
26	1	1	1	5	1	55000	1	1	1	1	1	100	2	0	0	0	0
34	1	1	1	4	1	3000	1	1	1	1	1	90	1	0	0	0	0
43	1	1	1	2	1	9000	1	1	1	1	1	80	2	0	0	0	0
30	1	1	1	5	1	15000	1	1	1	1	1	90	2	0	0	0	0
39	1	1	1	3	1	20000	1	1	1	1	1	70	3	0	0	0	0
30	1	1	1	3	1	25000	1	1	1	1	1	90	2	0	0	0	0
20	1	1	2	5	4	33333	1	1	1	1	1	80	2	0	0	0	0
34	1	2	1	5	1	66667	1	1	1	1	1	100	3	0	0	0	0
42	1	1	1	4	1	50000	1	1	1	1	1	70	4	1	0	0	0
41	1	1	1	5	1	50000	1	1	1	1	1	80	2	0	0	0	0
32	1	1	1	5	1	56667	1	1	1	1	1	90	2	0	0	0	0
39	1	1	1	5	1	133333	1	1	1	1	1	80	3	0	0	0	0
38	1	2	1	5	1	35200	1	1	1	1	1	90	3	0	0	0	0
30	1	1	1	3	1		1	1	1	1	1	80	2	0	0	0	0
28	1	1	1	4	1		1	1	1	1	1	80	2	0	0	0	0
38	1	1	1	5	1		1	1	1	1	1	85	2	0	0	0	0
38	1	1	1	3	1	25000	1	1	1	1	1	85	2	0	0	0	0
38	1	1	1	5	1	30000	1	1	1	1	1	85	1	0	0	0	0
30	1	1	1	5	1	37500	1	1	1	1	1	90	1	1	0	0	0
29	1	1	1	5	1	37500	1	1	1	1	1	90	1	0	0	0	0
43	1	1	1	3	1	25000	1	1	1	2	1	80	2	0	0	0	0
32	1	1	1	3	1	14000	1	1	1	1	1	80	2	0	0	0	0
23	1	1	2	5	4	50000	1	1	1	1	1	90	2	0	0	0	0
18	1	1	2	5	4	50000	1	1	1	1	1	90	2	0	0	0	0
37	1	1	1	3	1	30000	1	1	1	1	1	70	2	0	0	0	0
21	1	1	2	5	1	25000	1	1	1	1	1	100	2	9	0	0	0
26	1	1	2	5	1	33333	1	1	1	1	1	90	2	0	0	0	0
42	1	1	1	2	1	10000	1	1	1	1	1	80	2	0	0	0	0
17	1	1	1	3	1	10000	1	1	1	1	1	90	2	0	0	0	0
24	1	1	1	4	1	18000	1	1	1	1	1	80	2	0	0	0	0
21	1	1	2	4	1	18000	1	1	1	1	1	80	2	0	0	0	0
39	1	1	1	4	1	16000	1	1	1	1	1	90	2	0	0	0	0
44	1	1	1	3	1	15000	1	1	1	1	1	90	2	0	0	0	0
28	1	1	1	3	1	16667	1	1	1	1	1	90	2	0	0	0	0
35	1	1	1	4	1	16667	1	1	1	1	1	90	2	0	0	0	0
24	1	1	1	3	1	30000	1	1	1	1	1	83	2	0	0	0	0
29	1	2	1	4	1	50000	1	1	1	1	1	90	2	0	0	0	0
35	1	1	1	4	1	33333	1	1	1	1	1	90	2	0	0	0	0
32	1	1	1	4	1	33333	1	1	1	1	1	93	2	0	0	0	0
28	1	1	1	3	1	16667	1	1	1	1	1	93	3	0	0	0	0
42	1	1	1	5	1	26667	1	1	1	1	1	93	3	0	0	0	0
37	1	1	1	3	1	25000	1	1	1	1	1	90	3	0	0	0	0
39	1	1	1	3	1	26000	1	1	1	1	1	90	2	0	0	0	0
28	1	1	1	5	1	50000	1	1	1	1	1	90	1	0	0	0	0
28	1	1	1	3	1	26667	1	1	1	1	1	80	2	0	0	0	0
23	1	1	1	4	1	2000	1	1	1	1	1	90	2	0	0	0	0
43	1	1	1	2	1	2000	1	1	1	1	1	90	2	0	0	0	0
28	1	1	1	3	1	66667	1	1	1	1	1	90	2	0	0	0	0
42	1	1	1	4	1	20000	1	1	1	1	1	80	3	0	0	0	0
27	1	1	1	5	1	66667	1	1	1	1	1	90	2	0	0	0	0
40	1	1	1	5	1	22500	1	1	1	1	1	90	2	0	0	0	0
26	1	1	1	3	1	33333	1	1	1	1	1	90	2	0	0	0	0
33	1	1	1	5	1	33333	1	1	1	1	1	90	2	0	0	0	0
28	1	1	2	5	1	37500	1	1	1	1	1	90	2	0	0	0	0
37	1	1	1	5	1	66667	1	1	1	1	1	70	2	0	0	0	0
37	1	1	1	3	1	25000	1	1	1	1	1	90	3	0	0	0	0
17	1	1	2	3	1	25000	1	1	1	1	1	90	1	0	0	0	0
39	1	1	1	2	1	13714	1	1	1	1	1	90	1	0	0	0	0
24	1	1	1	3	1	48000	1	1	1	1	1	90	1	0	0	0	0
28	1	1	1	5	1	96000	1	1	1	1	1	99	2	0	0	0	0
38	1	1	1	4	1	25000	1	1	1	1	1	60	2	0	0	0	0
30	1	1	1	5	1	50000	1	1	1	1	1	80	2	0	0	0	0
32	1	1	1	5	1	50000	1	1	1	1	1	90	1	0	0	0	0
37	1	1	1	5	1	20000	1	1	1	1	1	70	3	0	0	0	0
43	1	1	1	5	1	23333	1	1	1	1	1	86	3	0	0	0	0
38	1	1	9	5	1	20000	1	1	1	1	1	80	2	0	0	0	0
40	1	1	1	3	1	20000	1	1	1	1	1	95	1	0	0	0	0
27	1	1	1	5	1	26667	1	1	1	1	1	95	2	0	0	0	0
26	1	1	1	5	1	100000	1	1	1	1	1	90	3	0	0	0	0
42	1	1	1	3	1	23333	1	1	1	1	1	90	3	1	0	0	0
39	1	1	1	4	1	22500	1	1	1	1	1	90	2	1	0	0	0
15	1	1	2	3	4	22500	1	1	1	1	1	90	1	0	0	0	0
43	1	1	1	3	1	25000	1	1	1	1	1	80	2	0	0	0	0
17	1	1	2	3	4	25000	1	1	1	1	1	90	1	0	0	0	0
32	1	1	1	3	1	50000	1	1	1	1	1	93	2	0	0	0	0
34	1	1	1	4	1	33333	1	1	1	1	1	85	3	0	0	0	0
41	1	1	1	4	1	45000	1	1	1	1	2	80	3	1	0	0	0
39	1	1	1	3	1	20000	1	1	1	1	1	90	3	0	0	0	0
34	1	1	1	4	1	15000	1	1	1	1	1	90	2	0	0	0	0
43	1	2	1	4	1	16250	1	1	1	2	2	80	4	1	0	0	0
16	1	2	2	4	4	16250	1	1	1	1	1	95	2	0	0	0	0
16	1	1	2	4	4		1	1	1	1	1	90	2	0	0	0	0
21	1	1	2	3	1	16000	1	1	1	1	1	90	2	0	0	0	0
34	1	1	1	5	1	83333	1	1	1	1	1	90	4	0	0	0	0
31	1	1	1	5	1	50000	1	1	1	1	1	93	2	0	0	0	0
43	1	1	1	5	1	100000	1	1	1	1	1	95	2	0	0	0	0
28	1	1	1	3	1	11250	1	1	1	1	1	70	2	0	0	0	0
25	1	1	1	3	1	10000	1	1	1	1	1	100	2	0	0	0	0
24	1	1	1	4	1	6667	1	1	1	1	1	80	2	0	0	0	0
31	1	1	1	5	1	16667	1	1	1	1	1	80	3	0	0	0	0
42	1	1	1	3	1	25000	1	1	1	1	1	80	3	0	0	0	0
36	1	1	1	4	1	36667	1	1	1	1	1	90	2	0	0	0	0
23	1	1	2	5	4	75000	1	1	1	1	1	90	2	0	0	0	0
44	1	1	1	4	1	37500	1	1	1	1	2	50	4	1	0	0	0
42	1	1	1	5	1	50000	1	1	1	1	1	80	1	0	0	0	0
41	1	1	1	4	1	33333	1	1	1	1	1	90	2	0	0	0	0
17	1	1	2	4	4	33333	1	1	1	1	1	95	2	0	0	0	0
33	1	1	1	5	1	50000	1	1	1	1	1	90	3	0	0	0	0
30	1	1	1	4	1	33333	1	1	1	1	1	93	2	0	0	0	0
44	1	1	1	3	1	26667	1	1	1	1	1	93	2	0	0	0	0
35	1	1	1	5	1	25000	1	1	1	1	1	95	3	0	0	0	0
44	1	1	1	3	1	26667	1	1	1	1	1	90	3	1	0	0	0
30	1	1	1	3	1	37500	1	1	1	1	1	90	3	0	0	0	0
38	1	1	1	5	1	66667	1	1	1	1	1	80	2	0	0	0	0
33	1	1	1	3	1	23333	1	1	1	1	1	70	4	0	0	0	0
43	1	1	1	2	1	25000	1	1	1	1	1	90	3	0	0	0	0
26	1	2	1	3	1		1	1	1	1	1	80	3	0	0	0	0
33	1	1	1	4	1		1	1	1	1	1	85	3	0	0	0	0
31	1	1	1	4	1		1	1	1	1	1	95	2	0	0	0	0
25	1	1	1	5	1		1	1	1	1	1	90	2	0	0	0	0
20	1	1	2	3	1	30000	1	1	1	1	1	90	1	0	0	0	0
27	1	1	1	3	1	10000	1	1	1	1	1	100	1	0	0	0	0
23	1	1	2	4	1	33333	1	1	1	1	1	80	2	0	0	0	0
31	1	1	1	5	1	30000	1	1	1	1	1	100	1	0	0	0	0
27	1	1	1	4	1	23333	1	1	1	1	1	90	2	0	0	0	0
32	1	1	1	4	1	25000	1	1	1	1	1	90	1	0	0	0	0
24	1	1	1	5	1	25000	1	1	1	1	1	85	2	0	0	0	0
42	1	1	1	3	1	20000	1	1	1	1	1	90	1	0	0	0	0
44	1	1	4	4	1	12500	1	1	1	1	1	90	3	1	0	0	0
17	1	1	2	4	4	40000	1	1	1	1	1	95	1	0	0	0	0
31	1	1	1	4	1	16667	1	1	1	1	1	80	2	0	0	0	0
37	1	1	1	5	1	33333	1	1	1	1	1	90	2	0	0	0	0
30	1	1	1	4	1	12500	1	1	1	1	1	90	2	0	0	0	0
26	1	1	1	5	1	30000	1	1	1	1	1	88	2	0	0	0	0
40	1	1	1	3	1	23333	1	1	1	1	1	80	1	0	0	0	0
28	1	1	1	5	1	23333	1	1	1	1	1	90	2	0	0	0	0
30	1	1	1	5	1	30000	1	1	1	1	1	85	2	0	0	0	0
39	1	1	1	3	1	21667	1	1	1	1	1	90	2	0	0	0	0
19	1	1	2	5	1	30000	1	1	1	1	1	90	2	0	0	0	0
22	1	1	2	4	1	30000	1	1	1	1	1	90	2	0	0	0	0
27	1	1	1	4	1	20000	1	1	1	1	1	90	2	0	0	0	0
34	1	1	1	4	1	12500	1	1	1	1	1	100	3	0	0	0	0
32	1	1	1	4	1	20000	1	1	1	1	1	60	4	0	0	0	0
36	1	1	1	3	1	33333	1	1	1	1	1	80	3	1	0	0	0
39	1	1	1	5	1	12500	1	1	1	1	1	90	1	0	0	0	0
32	1	1	1	2	1	13333	1	1	1	1	1	90	2	0	0	0	0
16	1	1	2	4	4	16667	1	1	1	1	1	90	1	0	0	0	0
25	1	1	1	4	1	33333	1	1	1	1	1	90	2	0	0	0	0
40	1	1	1	5	1	33333	1	1	1	1	1	90	2	0	0	0	0
17	1	1	2	4	4	30000	1	1	1	1	1	95	3	0	0	0	0
36	1	1	1	5	1	66667	1	1	1	1	1	92	2	0	0	0	0
28	1	1	1	5	1	100000	1	2	1	1	1	85	2	0	0	0	0
25	1	1	1	4	1	40000	1	1	1	1	1	90	2	0	0	0	0
39	1	1	4	3	1	15000	1	1	1	1	2	80	3	1	0	0	0
24	1	1	1	4	1	13333	1	1	1	1	1	90	2	0	0	0	0
32	1	1	1	3	1	7500	1	1	1	1	1	90	2	0	0	0	0
21	1	1	1	3	1	13333	1	1	1	1	1	90	3	0	0	0	0
25	1	1	1	4	1	20000	1	1	1	1	1	90	2	0	0	0	0
26	1	1	1	4	1	10000	1	1	1	1	1	90	2	0	0	0	0
26	1	1	1	3	3	6000	1	1	1	1	1	90	4	0	0	0	0
26	1	1	1	5	1	12500	1	1	1	1	1	90	2	0	0	0	0
28	1	1	1	4	1	7500	1	1	1	1	1	90	2	0	0	0	0
33	1	1	1	3	1	13333	1	1	1	1	1	90	3	0	0	0	0
35	1	1	1	4	1	16667	1	1	1	1	1	90	3	0	0	0	0
30	1	1	1	3	1	13333	1	1	1	1	1	80	3	0	0	0	0
25	1	2	1	4	1	16667	1	1	1	1	1	90	2	0	0	0	0
39	1	1	1	4	1	16667	1	1	1	1	1	90	2	0	0	0	0
34	1	1	1	3	1	10000	1	1	1	1	1	90	2	0	0	0	0
38	1	1	1	5	1	50000	1	1	1	1	2	80	2	0	0	0	0
37	1	1	1	3	1	26667	1	1	1	1	1	80	1	0	0	0	0
28	1	2	1	4	1	16667	1	1	1	1	2	80	3	0	0	0	0
33	1	1	1	3	1	40000	1	1	1	1	1	80	2	0	0	0	0
30	1	1	1	5	1	5000	1	1	1	1	1	95	3	0	0	0	0
32	1	1	1	5	1	50000	1	1	1	1	1	90	1	0	0	0	0
39	1	1	1	4	1	20000	1	1	1	1	1	80	2	0	0	0	0
25	1	1	1	4	1	25750	1	1	1	1	1	90	2	0	0	0	0
23	1	1	2	4	1	25750	1	1	1	1	1	90	2	0	0	0	0
27	1	1	1	5	1	25000	1	1	1	1	1	95	1	9	0	0	0
33	1	1	1	4	1	100000	1	1	1	1	1	90	3	0	0	0	0
28	1	1	1	5	1	24000	1	1	1	1	1	60	4	0	0	0	0
41	1	1	1	2	1	12500	1	1	1	1	1	80	3	0	0	0	0
33	1	1	1	3	1	83333	1	1	1	1	1	90	2	0	0	0	0
32	1	1	1	5	1	54000	1	1	1	1	1	70	3	1	0	0	0
30	1	1	1	5	1	93333	1	1	1	1	1	100	2	0	0	0	0
31	1	1	1	4	1	50000	1	1	1	1	1	90	2	0	0	0	0
36	1	1	1	5	1	1000000	1	1	1	1	1	80	2	1	0	0	0
31	1	1	1	5	1	36000	1	1	1	1	1	90	2	0	0	0	0
20	1	1	2	3	1	36000	1	1	1	1	1	90	2	0	0	0	0
23	1	2	2	5	1	26667	1	1	1	1	1	95	1	0	0	0	0
19	1	1	1	3	1	20000	1	1	1	1	1	85	2	0	0	0	0
26	1	1	1	3	1	26667	1	1	1	1	1		2	0	0	0	0
35	1	1	1	3	1	21429	1	1	1	1	1	90	2	0	0	0	0
24	1	1	2	4	1	53333	1	1	1	1	1	95	2	0	0	0	0
25	1	2	2	5	1	35000	1	1	1	1	1	90	1	0	0	0	0
21	1	1	2	3	1	42000	1	1	1	1	1	90	2	0	0	0	0
16	1	1	2	3	1	42000	1	1	1	1	1	90	2	0	0	0	0
32	1	1	1	4	1	20000	1	1	1	1	1	90	2	0	0	0	0
41	1	1	1	5	1	55000	1	1	1	1	1	100	3	0	0	0	0
37	1	1	1	5	1	46667	1	1	1	1	1	90	1	0	0	0	0
32	1	1	1	5	1	37500	1	1	1	1	1	90	1	0	0	0	0
42	1	1	1	4	1	20000	1	1	1	1	1	90	3	0	0	0	0
40	1	1	1	4	1	16667	1	1	1	1	1	80	4	1	0	0	0
44	1	1	1	5	1	16667	1	1	1	1	1	90	1	0	0	0	0
42	1	1	1	4	1	55000	1	1	1	1	1	90	2	0	0	0	0
23	1	1	2	4	1	26667	1	1	1	1	1	70	1	0	0	0	0
17	1	1	2	4	4	37500	1	1	1	1	1	80	3	0	0	0	0
32	1	1	1	4	1	50000	1	1	1	1	1	80	4	0	0	0	0
23	1	1	2	5	1	28571	1	1	1	1	1	70	4	0	0	0	0
39	1	1	2	3	1	20000	1	1	1	2	1	30	5	0	0	0	0
44	1	1	1	3	1	7500	1	1	1	2	1	60	4	0	0	0	0
17	1	1	2	4	4	7500	1	1	1	1	1	80	2	0	0	0	0
39	1	1	1	3	1	35000	1	1	1	1	1	80	1	0	0	0	0
27	1	1	2	3	1	66667	1	1	1	1	1	90	2	0	0	0	0
24	1	1	2	5	1	40000	1	1	1	1	1	90	3	0	0	0	0
23	1	1	2	5	4	24000	1	1	1	1	1	90	2	0	0	0	0
27	1	1	1	3	1	33333	1	1	1	1	1	80	2	0	0	0	0
31	1	1	1	4	1	26667	1	1	1	1	1	85	2	0	0	0	0
39	1	1	1	4	1	15000	1	1	1	1	1	85	2	1	0	0	0
27	1	1	1	4	1	12500	1	1	1	1	1	85	2	0	0	0	0
42	1	1	1	5	1	16667	1	1	1	1	1	90	2	0	0	0	0
41	1	1	1	5	1	26667	1	1	1	1	1	85	1	0	0	0	0
43	1	1	1	3	1	26667	1	1	1	1	1	90	2	0	0	0	0
31	1	1	1	5	1	30000	1	1	1	1	1	90	1	0	0	0	0
28	1	1	1	5	1	50000	1	1	1	1	1	85	2	0	0	0	0
26	1	1	1	5	1	24000	1	1	1	1	1	85	2	9	0	0	0
25	1	1	2	4	1	24000	1	1	1	1	1	85	2	9	0	0	0
33	1	1	1	5	1	50000	1	1	1	1	1	90	2	0	0	0	0
38	1	1	1	3	1	12500	1	1	1	1	1	80	4	0	0	0	0
38	1	1	1	3	1	7500	1	1	1	1	1	90	1	0	0	0	0
17	1	1	2	4	4	7500	1	1	1	1	1	90	1	0	0	0	0
44	1	1	1	4	3	10000	1	1	1	1	1	90	1	0	0	0	0
43	1	1	1	2	1	15000	1	1	1	1	1	80	2	0	0	0	0
21	1	1	1	3	1	16667	1	1	1	1	1	90	2	0	0	0	0
28	1	1	1	4	1	8000	1	1	1	1	1	90	3	0	0	0	0
34	1	1	1	5	1	7500	1	1	1	1	1	90	3	0	0	0	0
25	1	1	1	3	1	10000	1	1	1	1	1	80	1	0	0	0	0
23	1	1	1	3	1	10000	1	1	1	1	1	80	3	0	0	0	0
24	1	1	1	4	1	10000	1	1	1	1	1	90	2	0	0	0	0
29	1	1	1	3	1	8333	1	1	1	1	1	80	3	0	0	0	0
22	1	1	1	4	1	20000	1	1	1	1	1	90	3	0	0	0	0
34	1	1	1	4	1	15000	1	1	1	1	1	80	3	0	0	0	0
37	1	1	1	5	1	10000	1	1	1	1	1	80	2	0	0	0	0
30	1	1	1	5	1	166667	1	1	1	1	1	90	2	0	0	0	0
30	1	1	1	5	1	66667	1	1	1	1	1	80	2	0	0	0	0
34	1	1	1	5	1	112500	1	1	1	1	1	90	2	0	0	0	0
24	1	1	2	5	1	10000	1	1	1	1	1	90	2	0	0	0	0
21	1	1	2	4	1	66667	1	1	1	1	1	90	2	0	0	0	0
42	1	1	1	3	1	55000	1	1	1	1	1	70	4	0	0	0	0
25	1	1	2	5	1	23333	1	1	1	1	1	90	2	0	0	0	0
28	1	1	1	4	1	40000	1	1	1	1	1	100	1	0	0	0	0
25	1	1	1	4	1	26667	1	1	1	1	1	85	2	0	0	0	0
27	1	1	1	3	1	25000	1	1	1	1	1	85	3	0	0	0	0
29	1	1	1	4	1	25000	1	1	1	1	1	70	2	0	0	0	0
23	1	1	1	3	1	37500	1	1	1	1	1	85	2	0	0	0	0
32	1	1	1	5	1	40000	1	1	1	1	1	95	2	0	0	0	0
28	1	1	1	3	1	23333	1	1	1	1	1	85	2	0	0	0	0
35	1	1	1	3	1	25000	1	1	1	1	1	80	2	0	0	0	0
26	1	1	1	4	1	3333	1	1	1	1	1	85	2	0	0	0	0
33	1	1	2	4	1	20000	1	1	1	1	1	90	1	0	0	0	0
28	1	1	1	4	1	26667	1	1	1	1	1	90	2	0	0	0	0
30	1	1	1	4	1	20000	1	1	1	1	1	90	2	0	0	0	0
25	1	1	1	4	1	20000	1	1	1	1	1	90	2	0	0	0	0
26	1	1	1	4	1	2500	1	1	1	1	1	85	2	0	0	0	0
27	1	1	1	4	1	33333	1	1	1	1	1	85	2	0	0	0	0
25	1	1	1	4	1	26667	1	1	1	1	1	95	2	0	0	0	0
27	1	1	1	4	1	25000	1	1	1	1	1	90	2	0	0	0	0
31	1	1	1	4	1	26667	1	1	1	1	1	85	2	0	0	0	0
38	1	1	2	4	1	3333	1	1	1	1	1	85	2	0	0	0	0
28	1	1	2	5	3	13333	1	1	1	1	1	80	3	9	0	0	0
41	1	1	1	4	1	17500	1	1	1	1	1	80	1	1	0	0	0
26	1	1	1	5	1	7500	1	1	1	1	1	80	3	0	0	0	0
36	1	1	4	3	1	25000	1	1	1	1	1	80	1	0	0	0	0
31	1	1	1	4	1	15000	1	1	1	1	1	90	2	0	0	0	0
31	1	1	1	5	1	10000	1	1	1	1	1	90	2	0	0	0	0
38	1	1	1	4	1	10000	1	1	1	1	1	90	2	0	0	0	0
42	1	1	1	4	1	10000	1	1	1	1	1	90	3	0	0	0	0
21	1	1	1	4	1	10000	1	1	1	1	1	90	3	0	0	0	0
24	1	1	2	5	1	10000	1	1	1	1	1	90	3	0	0	0	0
43	1	1	1	4	1	13333	1	1	1	1	1	100	1	0	0	0	0
17	1	1	2	4	4	13333	1	1	1	1	1	100	1	0	0	0	0
44	1	1	1	4	1	8333	1	1	1	1	1	100	1	0	0	0	0
18	1	1	2	4	4	8333	1	1	1	1	1	100	1	0	0	0	0
15	1	1	2	3	4	8333	1	1	1	1	1	100	1	0	0	0	0
40	1	1	1	3	3	2500	1	1	1	1	1	90	2	0	0	0	0
34	1	1	1	3	1	2750	1	1	1	1	1	80	1	0	0	0	0
39	1	1	1	4	1	3333	1	1	1	1	1	80	3	0	0	0	0
16	1	1	2	4	4	3333	1	1	1	1	1	80	2	0	0	0	0
17	1	1	2	4	4	20000	1	1	1	1	1	100	2	0	0	0	0
34	1	1	1	4	1	3333	1	1	1	1	1	80	3	0	0	0	0
41	1	1	1	4	1	5000	1	1	1	2	1	70	4	1	0	0	0
15	1	1	2	3	4	5000	1	1	1	1	1	90	3	0	0	0	0
34	1	1	1	4	1	32500	1	1	1	1	1	90	2	0	0	0	0
29	1	1	1	4	1	12500	1	1	1	1	1	90	2	0	0	0	0
27	1	1	1	4	1	12500	1	1	1	1	1	100	2	0	0	0	0
36	1	1	1	5	1	26667	1	1	1	1	1	90	1	0	0	0	0
30	1	1	1	5	1	40000	1	1	1	1	1	90	3	0	0	0	0
39	1	1	1	3	1	11667	1	1	1	1	1	90	3	1	0	0	0
36	1	1	1	4	1	12500	1	1	1	1	1	100	1	0	0	0	0
21	1	1	2	5	4	10000	1	1	1	1	1	90	2	0	0	0	0
29	1	1	1	4	1	40000	1	1	1	1	1	80	1	0	0	0	0
32	1	1	1	5	1	26667	1	1	1	1	1	90	2	0	0	0	0
43	1	1	1	4	1	30000	1	1	1	1	1	90	3	0	0	0	0
23	1	1	1	4	1	24000	1	1	1	1	1	90	2	0	0	0	0
24	1	1	1	5	1	36000	1	1	1	1	1	90	2	0	0	0	0
22	1	1	2	5	4	18000	1	1	1	1	1	90	2	0	0	0	0
32	1	1	1	3	1		1	1	1	1	1	100	3	0	0	0	0
30	1	2	1	5	1	16667	1	1	1	1	1	90	2	0	0	0	0
22	1	1	1	4	1	5000	1	1	1	1	1	90	5	1	0	0	0
38	1	1	1	3	1	25000	1	1	1	1	1	90	2	0	0	0	0
28	1	1	1	5	1	16667	1	1	1	1	1	90	2	0	0	0	0
35	1	1	1	3	1	7500	1	1	1	1	1	90	2	0	0	0	0
31	1	1	1	5	1	6250	1	1	1	1	1	90	2	1	0	0	0
31	1	1	1	3	1	10000	1	1	1	1	1	90	3	0	0	0	0
29	1	1	1	3	1	5000	1	1	1	1	1	95	2	0	0	0	0
28	1	1	1	3	1	25000	1	1	1	1	1	90	2	0	0	0	0
27	1	1	1	3	1	14000	1	1	1	1	1	80	2	0	0	0	0
32	1	1	1	4	1	26667	1	1	1	1	1	85	2	0	0	0	0
31	1	1	1	5	1	36000	1	1	1	1	1	80	2	1	0	0	0
33	1	1	1	5	1	20000	1	1	1	1	1	80	2	0	0	0	0
31	1	2	1	3	1	12000	1	1	1	1	1	90	2	0	0	0	0
31	1	1	1	2	1	16000	1	1	1	1	1	90	3	0	0	0	0
33	1	1	1	3	1	12000	1	1	1	1	1	90	2	0	0	0	0
25	1	1	2	4	1	42000	1	1	1	1	1	90	2	0	0	0	0
23	1	1	2	3	1	10500	1	1	1	1	1	90	3	0	0	0	0
37	1	1	1	3	1	18000	1	1	1	1	1	90	3	0	0	0	0
42	1	1	1	3	1	12000	1	1	1	1	1	90	3	0	0	0	0
25	1	1	2	4	1	24000	1	1	1	1	1	90	3	0	0	0	0
36	1	1	1	3	1	25000	1	1	1	1	1	50	2	0	0	0	0
28	1	1	1	4	1	50000	1	1	1	1	1		9	0	0	0	0
34	1	1	1	3	1	25000	1	1	1	1	1	80	9	0	0	0	0
37	1	1	1	3	1	25000	1	1	1	1	1	90	9	0	0	0	0
39	1	1	1	5	1	20000	1	1	1	1	1	90	3	0	0	0	0
27	1	1	1	3	1	13333	1	1	1	1	1	90	2	0	0	0	0
36	1	1	1	3	1	20000	1	1	1	1	1		9	0	0	0	0
34	1	1	1	3	1	23333	1	1	1	1	1	90	2	0	0	0	0
39	1	1	1	5	1	135000	1	1	1	1	1	96	2	0	0	0	0
44	1	1	1	5	1	93333	1	1	1	1	1	95	2	0	0	0	0
17	1	1	2	4	4	93333	1	1	1	1	1	97	2	0	0	0	0
41	1	1	1	3	1	100000	1	1	1	1	1	90	3	0	0	0	0
37	1	1	1	5	1	46667	1	1	1	1	1	92	3	0	0	0	0
41	1	1	1	4	1	33333	1	1	1	1	1	60	3	0	0	0	0
34	1	1	1	5	1	40000	1	1	1	1	1	100	1	0	0	0	0
30	1	1	1	5	1	30000	1	1	1	1	1	100	1	0	0	0	0
40	1	1	1	5	1	24000	1	1	1	1	1	100	1	0	0	0	0
25	1	1	1	5	1	60000	1	1	1	1	1	100	1	0	0	0	0
23	1	1	2	5	1	60000	1	1	1	1	1	100	1	0	0	0	0
34	1	1	1	4	1	40000	1	1	1	1	1	100	1	0	0	0	0
37	1	1	1	5	1	11667	1	1	1	1	1	90	1	0	0	0	0
44	1	1	1	4	1	30000	1	1	1	1	1	100	1	0	0	0	0
34	1	1	1	5	1	30000	1	1	1	1	1	90	1	0	0	0	0
37	1	1	1	4	1	20000	1	1	1	1	1	90	2	0	0	0	0
34	1	1	1	4	1	10000	1	1	1	1	1	85	2	0	0	0	0
42	1	1	1	4	1	26667	1	1	1	1	1	90	4	0	0	0	0
15	1	1	2	2	4	26667	1	1	1	1	1	95	2	0	0	0	0
36	1	1	1	4	1	20000	1	1	1	1	1	100	1	0	0	0	0
40	1	1	1	4	1	16000	1	1	1	1	1	95	1	0	0	0	0
21	1	1	2	5	4	25000	1	1	1	1	1	90	1	0	0	0	0
20	1	1	2	4	4	25000	1	1	1	1	1	90	1	0	0	0	0
30	1	1	1	5	1	45000	1	1	1	1	1	90	2	0	0	0	0
28	1	1	1	4	1	33333	1	1	1	1	1	90	1	0	0	0	0
35	1	1	1	4	1	33333	1	1	1	1	1	90	1	0	0	0	0
43	1	1	1	5	1	16667	1	1	1	1	1	90	2	0	0	0	0
34	1	1	1	3	1	30000	1	1	1	1	1	80	2	0	0	0	0
40	1	1	1	3	1	25000	1	1	1	1	1	90	2	0	0	0	0
22	1	1	1	5	1	26667	1	1	1	1	1	90	1	0	0	0	0
41	1	1	1	4	1	50000	1	1	1	1	1	100	1	0	0	0	0
42	1	1	1	4	1	13333	1	1	1	1	1	100	2	0	0	0	0
15	1	1	2	3	4	13333	1	1	1	1	1	100	1	0	0	0	0
33	1	1	1	4	1	40000	1	1	1	1	1	90	2	0	0	0	0
31	1	1	1	5	1	75000	1	1	1	1	1	100	2	0	0	0	0
40	1	1	4	5	1	3200	1	1	1	1	1	95	2	0	0	0	0
40	1	1	1	4	1	37500	1	1	1	1	1	90	1	0	0	0	0
35	1	1	1	5	1	50000	1	1	1	1	1	70	3	0	0	0	0
36	1	1	1	4	1	20000	1	1	1	1	1	80	4	0	0	0	0
44	1	1	1	3	1	25000	1	1	1	1	1	90	4	0	0	0	0
39	1	1	1	3	1	50000	1	1	1	1	1	100	2	0	0	0	0
35	1	1	1	2	1	2500	1	1	1	1	1	100	1	0	0	0	0
40	1	2	1	5	1	30000	1	1	1	1	1	90	3	0	0	0	0
29	1	1	1	3	1	37500	1	1	1	1	1	95	3	0	0	0	0
40	1	1	1	2	1	20000	1	1	1	1	1	90	2	0	0	0	0
35	1	1	1	3	1	33333	1	1	1	1	1	80	3	0	0	0	0
31	1	1	1	3	1	10000	1	1	1	1	1	90	1	0	0	0	0
40	1	1	1	3	1	25000	1	1	1	1	1	80	4	0	0	0	0
32	1	1	1	5	1	25000	1	1	1	1	1	80	3	0	0	0	0
22	1	2	1	3	1	25000	1	1	1	1	1	90	3	0	0	0	0
31	1	1	2	3	1	25000	1	1	1	1	1	80	2	0	0	0	0
32	1	1	1	4	1	30000	1	1	1	1	1	90	2	0	0	0	0
33	1	2	1	4	1	16667	1	1	1	1	1	90	2	0	0	0	0
23	1	1	1	2	1	17500	1	1	1	1	1	65	2	0	0	0	0
35	1	1	1	3	1	11250	1	1	1	1	1	80	2	0	0	0	0
39	1	1	1	4	1	10800	1	1	1	1	1	100	2	0	0	0	0
36	1	1	1	2	1	100000	1	1	1	1	1	85	2	0	0	0	0
31	1	1	1	4	1	30000	1	1	1	1	1	90	2	0	0	0	0
39	1	1	1	3	1	30000	1	1	1	1	1	90	2	0	0	0	0
31	1	2	1	5	1	33333	1	1	1	1	1	90	2	0	0	0	0
29	1	1	1	4	1	35000	1	1	1	1	1	90	2	0	0	0	0
30	1	1	1	4	1	35000	1	1	1	1	1	90	1	0	0	0	0
30	1	1	1	4	1	23333	1	1	1	1	1	80	2	0	0	0	0
31	1	1	1	3	1	30000	1	1	1	1	1	95	3	0	0	0	0
30	1	1	1	3	1	20000	1	1	1	1	1	80	2	0	0	0	0
39	1	1	1	3	1	20000	1	1	1	1	1	95	3	0	0	0	0
28	1	1	1	5	1	40000	1	1	1	1	1	95	2	0	0	0	0
39	1	1	1	3	1	30000	1	1	1	1	1	90	2	0	0	0	0
39	1	1	1	3	1	25000	1	1	1	1	1	100	1	0	0	0	0
30	1	1	1	4	1	26667	1	1	1	1	1	91	1	0	0	0	0
34	1	1	1	3	1	25000	1	1	1	1	1	80	2	0	0	0	0
31	1	1	1	4	1	27500	1	1	1	1	1	90	2	0	0	0	0
41	1	1	1	3	1	17500	1	1	1	1	1	85	2	0	0	0	0
41	1	1	2	4	1	26667	1	1	1	1	1	90	2	0	0	0	0
36	1	1	1	3	1	30000	1	1	1	1	1	90	2	0	0	0	0
31	1	1	1	3	1	11667	1	1	1	1	1	95	2	0	0	0	0
31	1	1	1	2	1	50000	1	1	1	1	1	90	2	0	0	0	0
40	1	1	1	3	1	13333	1	1	1	1	1	90	2	0	0	0	0
37	1	1	1	3	1	50000	1	1	1	1	1	90	4	0	0	0	0
39	1	1	1	4	1	66667	1	1	1	1	1	90	4	0	0	0	0
34	1	1	1	5	1	33333	1	1	1	1	1	95	3	0	0	0	0
29	1	1	1	5	1	7200	1	1	1	1	1	80	1	0	0	0	0
36	1	1	2	4	1	37500	1	1	1	2	1	60	3	0	0	0	0
43	1	1	1	4	1	33333	1	1	1	1	1	90	2	0	0	0	0
25	1	1	1	4	1	20000	1	1	1	1	1	90	3	0	0	0	0
32	1	1	1	4	1	40000	1	1	1	1	1	90	3	0	0	0	0
16	1	1	2	4	4	33333	1	1	1	1	1	80	1	9	0	0	0
40	1	1	1	5	1	20000	1	1	1	1	1	90	4	0	0	0	0
39	1	1	1	4	1	33333	1	1	1	1	1	85	3	0	0	0	0
19	1	1	2	4	1	15000	1	1	1	1	1	100	2	0	0	0	0
35	1	1	1	4	1	5000	1	1	1	1	1	70	3	0	0	0	0
20	1	1	2	4	1	26667	1	1	1	1	1	100	2	0	0	0	0
42	1	1	1	3	1	10000	1	1	1	1	1	90	3	0	0	0	0
29	1	1	1	4	1	36667	1	1	1	1	1	90	9	9	0	0	0
26	1	1	1	3	1	16667	1	1	1	1	1		9	9	0	0	0
42	1	1	1	4	1	36667	1	1	1	1	1		9	9	0	0	0
37	1	1	1	3	1	20000	1	1	1	1	1	80	2	0	0	0	0
44	1	1	1	4	1	16667	1	1	1	1	1	90	2	1	0	0	0
37	1	1	1	3	1	32000	1	1	1	1	1	90	1	0	0	0	0
34	1	1	1	2	1	30000	1	1	1	1	1	90	1	0	0	0	0
31	1	1	1	3	1	30000	1	1	1	1	1	90	1	0	0	0	0
36	1	1	1	3	1	25000	1	1	1	1	1	90	2	0	0	0	0
30	1	1	1	5	1	60000	1	1	1	1	1	80	4	0	0	0	0
35	1	1	1	5	1	25000	1	1	1	1	1	80	2	0	0	0	0
33	1	1	1	3	1	26667	1	1	1	1	1	90	2	0	0	0	0
29	1	1	2	4	1	50000	1	1	1	1	1	90	1	0	0	0	0
27	1	1	1	5	1	33333	1	1	1	1	1	90	2	0	0	0	0
40	1	1	1	3	1	33333	1	1	1	1	1	80	4	1	0	0	0
20	1	1	2	3	1	33333	1	1	1	1	1	90	2	9	0	0	0
18	1	1	2	4	4	10000	1	1	1	1	1	100	1	0	0	0	0
30	1	1	1	5	1	37500	1	1	1	1	1	90	2	0	0	0	0
34	1	1	1	3	1	12000	1	1	1	1	1	90	2	0	0	0	0
30	1	1	1	2	1	30000	1	1	1	1	1	90	1	0	0	0	0
29	1	1	1	4	1	26667	1	1	1	1	1	90	2	0	0	0	0
31	1	1	1	5	1	20000	1	1	1	1	1	80	2	0	0	0	0
30	1	1	1	5	1	33333	1	1	1	1	1	90	2	0	0	0	0
32	1	1	1	5	1	25000	1	1	1	1	1	90	2	0	0	0	0
23	1	1	1	5	1	50000	1	1	1	1	1	90	2	0	0	0	0
35	1	1	1	4	1	26667	1	1	1	1	1	90	2	0	0	0	0
43	1	1	1	5	1	8125	1	1	1	1	1	80	2	0	0	0	0
40	1	1	1	4	3	22667	1	1	1	1	1	80	2	0	0	0	0
40	1	1	1	3	1	16250	1	1	1	1	1	80	3	9	0	0	0
30	1	1	1	3	1	16667	1	1	1	1	1	100	2	0	0	0	0
42	1	1	1	3	1	15000	1	1	1	1	1	90	2	0	0	0	0
20	1	1	2	3	1	15000	1	1	1	1	1	100	3	0	0	0	0
42	1	1	1	3	1	25000	1	1	1	1	1	90	2	0	0	0	0
20	1	1	2	3	1	25000	1	1	1	1	1	90	3	0	0	0	0
39	1	1	1	4	1	70000	1	1	1	1	1	80	3	0	0	0	0
32	1	1	1	2	1	17143	1	1	1	1	1	85	2	0	0	0	0
27	1	1	1	3	1	20000	1	1	1	1	1	90	3	0	0	0	0
35	1	1	1	5	1	17500	1	1	1	1	1	70	4	0	0	0	0
22	1	1	2	3	1	25000	1	1	1	1	1	100	2	0	0	0	0
20	1	1	2	4	1	25000	1	1	1	1	1	100	2	0	0	0	0
26	1	1	2	3	1	3500	1	1	1	1	1	90	3	0	0	0	0
39	1	1	1	5	1	50000	1	1	1	1	1	90	3	0	0	0	0
31	1	1	1	3	1	11667	1	1	1	1	1	95	3	0	0	0	0
35	1	1	1	5	1	37500	1	1	1	1	1	90	2	0	0	0	0
38	1	1	1	3	1	26667	1	1	1	1	1	95	3	0	0	0	0
32	1	1	1	3	1	40000	1	1	1	1	1	90	3	0	0	0	0
32	1	1	1	3	1	25000	1	1	1	1	1	99	2	0	0	0	0
35	1	1	1	4	1	17500	1	1	1	1	1	90	2	1	0	0	0
24	1	1	2	5	1	20000	1	1	1	1	1	90	3	0	0	0	0
33	1	2	1	5	1	50000	1	1	1	1	1	85	3	0	0	0	0
24	1	1	1	4	1	20000	1	1	1	1	1	90	2	0	0	0	0
39	1	1	1	2	1	12500	1	1	1	1	1	90	4	0	0	0	0
41	1	9	1	4	1	50000	1	1	1	1	1	80	2	0	0	0	0
28	1	1	1	5	1	50000	1	1	1	1	1	90	2	0	0	0	0
27	1	1	1	4	1	7500	1	1	1	1	1	80	9	0	0	0	0
25	1	1	2	4	1	30000	1	1	1	1	1	90	2	9	0	0	0
24	1	1	1	3	1	30000	1	1	1	1	1		9	9	0	0	0
42	1	1	1	4	1	25000	1	1	1	1	1	80	9	0	0	0	0
21	1	1	2	3	1	25000	1	1	1	1	1	80	9	0	0	0	0
32	1	1	1	4	1	70000	1	1	1	1	1	80	2	0	0	0	0
36	1	1	1	3	1	21667	1	1	1	1	1	80	1	0	0	0	0
30	1	1	1	4	1	16667	1	1	1	1	1	90	1	0	0	0	0
30	1	1	1	5	1	17500	1	1	1	1	1	80	2	0	0	0	0
26	1	1	1	4	1	7200	1	1	1	1	1	80	2	0	0	0	0
22	1	1	2	3	1	6667	1	1	1	1	1	70	2	0	0	0	0
21	1	1	2	3	1	6667	1	1	1	1	1	70	2	0	0	0	0
17	1	1	2	4	4	6667	1	1	1	1	1	90	2	0	0	0	0
19	1	1	2	5	4	40000	1	1	1	1	1	90	9	9	0	0	0
27	1	1	1	4	1	30000	1	1	1	1	1	90	2	0	0	0	0
22	1	1	1	3	1	23333	1	1	1	1	1	100	2	0	0	0	0
35	1	1	1	3	1	23333	1	1	1	1	1	90	9	0	0	0	0
35	1	1	1	3	1	20000	1	1	1	1	1	90	9	0	0	0	0
28	1	1	1	2	1	15000	1	1	1	1	1	90	3	0	0	0	0
32	1	1	1	5	1	50000	1	1	1	1	1	80	2	0	0	0	0
35	1	1	1	4	1	25000	1	1	1	1	1	80	2	0	0	0	0
24	1	1	2	5	1	50000	1	1	1	1	1	80	2	0	0	0	0
17	1	1	2	4	4	24000	1	1	1	1	1	100	2	0	0	0	0
35	1	1	1	4	1	50000	1	1	1	1	1	90	2	0	0	0	0
29	1	1	1	5	1	100000	1	1	1	1	1	90	2	0	0	0	0
18	1	1	2	5	1	22500	1	1	1	1	1	90	2	9	0	0	0
29	1	1	1	3	1	26667	1	1	1	1	1	80	2	0	0	0	0
29	1	1	1	5	1	26667	1	1	1	1	1	90	2	0	0	0	0
28	1	1	1	4	1	10000	1	1	1	1	1	90	2	0	0	0	0
26	1	1	1	4	1	50000	1	1	1	1	1	90	2	0	0	0	0
40	1	1	1	5	1	20000	1	1	1	1	1	80	2	0	0	0	0
15	1	1	2	3	4	20000	1	1	1	1	1	80	2	0	0	0	0
39	1	1	1	5	1	60000	1	1	1	1	1	90	3	0	0	0	0
40	1	1	1	3	1	12000	1	1	1	1	1	90	2	0	0	0	0
30	1	1	1	3	2	20000	1	1	1	1	1		9	0	0	0	0
31	1	1	1	5	1	23333	1	1	1	1	1	70	4	0	0	0	0
36	1	1	1	4	1	16667	1	1	1	1	1	90	2	0	0	0	0
34	1	1	1	4	1	12	1	1	1	1	1	80	2	0	0	0	0
28	1	1	1	5	1	4000	1	1	1	1	1	100	1	0	0	0	0
35	1	1	1	5	1	17500	1	1	1	1	1	80	3	0	0	0	0
18	1	1	2	4	1	7500	1	1	1	1	1	90	2	0	0	0	0
31	1	1	1	5	1	10000	1	1	1	1	1	90	3	0	0	0	0
19	1	1	2	5	4	50000	1	1	1	1	1	70	4	0	0	0	0
44	1	1	1	5	1	10000	1	1	1	2	1	70	4	1	0	0	0
22	1	1	2	5	4	10000	1	1	1	1	1	95	3	0	0	0	0
34	1	1	1	4	1	20000	1	1	1	1	1	100	3	0	0	0	0
25	1	2	1	5	1	20000	1	1	1	1	1	100	2	0	0	0	0
37	1	1	1	4	1	8000	1	1	1	1	1	100	2	0	0	0	0
28	1	1	1	5	1	66667	1	1	1	1	1	90	2	0	0	0	0
31	1	1	1	4	1	6250	1	1	1	1	1	80	3	0	0	0	0
34	1	1	1	5	1	66667	1	1	1	1	1	90	2	0	0	0	0
31	1	1	1	5	1	100000	1	1	1	1	1	95	2	0	0	0	0
40	1	1	1	3	1	20000	1	1	1	1	1	80	2	1	0	0	0
24	1	1	5	3	1	20000	1	1	1	1	1	80	2	0	0	0	0
29	1	1	1	5	1	66667	1	1	1	1	1	90	2	0	0	0	0
36	1	1	1	5	1	33333	1	1	1	1	1	90	3	0	0	0	0
31	1	1	1	5	1	33333	1	1	1	1	1	90	3	0	0	0	0
36	1	1	1	5	1	37500	1	1	1	1	1	100	1	0	0	0	0
34	1	1	1	5	1	12500	1	1	1	1	1	100	1	0	0	0	0
36	1	1	1	4	1	50000	1	1	1	1	1	90	2	0	0	0	0
34	1	1	1	5	1	25000	1	1	1	1	1	90	2	0	0	0	0
33	1	1	1	5	1	30000	1	1	1	1	1	90	2	0	0	0	0
41	1	1	1	5	1	150000	1	1	1	1	1	90	2	0	0	0	0
43	1	1	1	3	1	25000	1	1	1	1	1	80	2	0	0	0	0
20	1	1	2	3	3	25000	1	2	1	1	1	90	2	0	0	0	0
15	1	1	2	3	4	25000	1	1	1	1	1	90	2	0	0	0	0
31	1	1	1	5	1	37500	1	1	1	1	1	90	2	0	0	0	0
35	1	1	1	5	1	100000	1	1	1	1	1	90	2	0	0	0	0
30	1	1	1	5	1	50000	1	1	1	1	1	90	2	0	0	0	0
31	1	1	1	5	1	50000	1	1	1	1	1	90	2	0	0	0	0
32	1	1	1	5	1	40000	1	1	1	1	1	80	2	0	0	0	0
39	1	1	1	5	1	50000	1	1	1	1	1	98	2	0	0	0	0
38	1	1	1	5	1	33333	1	1	1	1	1	90	2	0	0	0	0
32	1	1	1	5	1	25000	1	1	1	1	1	70	4	0	0	0	0
34	1	1	1	5	1	50000	1	1	1	1	1	90	3	0	0	0	0
39	1	1	1	4	1	25000	1	1	1	1	1	100	2	0	0	0	0
30	1	2	1	5	1	66667	1	1	1	1	1	90	3	1	0	0	0
33	1	1	1	5	1	166667	1	1	1	1	1	90	1	0	0	0	0
17	1	1	2	4	4	16667	1	1	1	1	1	90	2	9	0	0	0
26	1	1	1	5	1	10000	1	1	1	1	1	90	2	0	0	0	0
24	1	1	2	5	1	10000	1	1	1	1	1	90	2	0	0	0	0
26	1	1	1	4	1	8000	1	1	1	1	1	80	3	0	0	0	0
37	1	1	1	5	1	33333	1	1	1	1	1	90	1	1	0	0	0
44	1	1	1	3	1	15000	1	1	1	1	1	85	1	1	0	0	0
42	1	1	1	4	1	16667	1	1	1	1	1	60	4	0	0	0	0
41	1	2	1	3	1	12500	1	1	1	1	1	70	3	0	0	0	0
33	1	1	2	4	1		1	1	1	1	1	80	3	0	0	0	0
42	1	1	1	4	1		1	1	1	1	1	90	4	0	0	0	0
31	1	1	1	5	1	20000	1	1	1	1	1	100	3	0	0	0	0
25	1	1	1	3	1	20000	1	1	1	1	1	95	3	0	0	0	0
33	1	1	1	4	1	10000	1	1	1	1	1	60	4	0	0	0	0
33	1	1	1	5	1	14000	1	1	1	1	1	80	3	0	0	0	0
29	1	1	1	3	1	60000	1	1	1	1	1	80	1	0	0	0	0
33	1	1	3	3	1	16667	1	1	1	1	1	90	1	0	0	0	0
33	1	1	1	2	1	23333	1	1	1	1	1	80	1	0	0	0	0
31	1	1	2	3	1	23333	1	1	1	1	1	80	1	0	0	0	0
34	1	1	1	3	1	5000	1	1	1	1	1	90	2	0	0	0	0
37	1	2	1	5	1	15000	1	1	1	1	1	90	3	0	0	0	0
34	1	2	1	4	1	50000	1	1	1	1	1	100	2	0	0	0	0
26	1	2	1	4	1	13333	1	1	1	1	1	90	3	0	0	0	0
23	1	1	1	3	1	5000	1	1	1	1	1	95	2	0	0	0	0
31	1	1	1	5	1	20000	1	1	1	1	1	80	3	0	0	0	0
21	1	1	2	5	4	25000	1	1	1	1	1	90	2	0	0	0	0
18	1	1	2	4	4	25000	1	1	1	1	1	90	2	0	0	0	0
35	1	1	1	4	3	25000	1	1	1	1	1	80	3	0	0	0	0
39	1	1	1	5	1	37500	1	1	1	1	1	90	2	0	0	0	0
32	1	1	1	5	1	33333	1	1	1	1	1	70	3	0	0	0	0
44	1	1	1	5	1	15000	1	1	1	1	1	90	4	0	0	0	0
40	1	1	1	3	1	40000	1	1	1	1	1	95	2	0	0	0	0
43	1	1	1	3	1	10000	1	1	1	1	1	90	2	0	0	0	0
17	1	1	2	3	1	10000	1	1	1	1	1	90	2	0	0	0	0
31	1	1	1	5	1	116667	1	1	1	1	1	95	2	0	0	0	0
32	1	1	1	4	1	13333	1	1	1	1	1	80	3	0	0	0	0
25	1	1	1	3	1	25000	1	1	1	1	1	90	2	0	0	0	0
39	1	1	2	3	1	15000	1	1	1	1	1	90	2	0	0	0	0
40	1	1	1	5	1	66667	1	1	1	1	1	70	2	0	0	0	0
29	1	1	1	5	1	125000	1	1	1	1	1	1	2	0	0	0	0
43	1	1	1	5	1	40000	1	1	1	1	1	100	1	0	0	0	0
36	1	1	1	5	1	80000	1	1	1	1	1	90	2	0	0	0	0
38	1	1	1	5	1	40000	1	1	1	1	1	90	2	0	0	0	0
32	1	1	1	5	1	25000	1	1	1	1	1	90	2	0	0	0	0
30	1	1	1	5	1	25000	1	1	1	1	1	80	4	1	0	0	0
25	1	2	2	5	1	25000	1	1	1	1	1	100	2	9	0	0	0
27	1	1	1	5	1	25000	1	1	1	1	1	100	1	0	0	0	0
29	1	1	1	5	1	83333	1	1	1	1	1	95	2	0	0	0	0
40	1	1	1	3	1	20000	1	1	1	1	1	60	4	0	0	0	0
34	1	1	1	4	1	66667	1	1	1	1	1	80	2	0	0	0	0
25	1	1	1	3	1	26667	1	1	1	1	1	100	2	0	0	0	0
17	1	1	2	5	4	125000	1	1	1	1	1	100	2	0	0	0	0
28	1	1	2	4	1	25000	1	1	1	1	1	90	3	0	0	0	0
25	1	1	1	4	1	25000	1	1	1	1	1	90	3	0	0	0	0
35	1	1	4	4	1	25000	1	1	1	1	1	90	3	0	0	0	0
32	1	1	1	4	1	15000	1	1	1	1	1	90	3	0	0	0	0
41	1	1	1	5	1	40000	1	1	1	1	1	75	3	0	0	0	0
42	1	1	1	5	1	20000	1	1	1	1	1	90	2	0	0	0	0
31	1	1	1	5	1	50000	1	1	1	1	1	60	4	0	0	0	0
28	1	1	1	5	1	30000	1	1	1	1	1	85	2	9	0	0	0
26	1	1	2	5	1	30000	1	1	1	1	1	90	1	9	0	0	0
19	1	1	2	5	4	66667	1	1	1	1	1	95	1	0	0	0	0
20	1	1	2	5	4	40000	1	1	1	1	1	90	3	0	0	0	0
29	1	1	1	4	1	16667	1	1	1	1	1	80	1	1	0	0	0
44	1	1	1	4	1	3333	1	1	1	1	2	60	4	1	0	0	0
34	1	1	1	5	1	10000	1	1	1	1	2	60	3	0	0	0	0
35	1	1	1	4	1	16667	1	1	1	1	1	100	3	0	0	0	0
35	1	1	4	5	1	100000	1	1	1	1	1	85	2	0	0	0	0
20	1	1	2	5	4	26667	1	1	1	1	1	80	2	0	0	0	0
31	1	1	1	3	3	12000	1	1	2	2	2	100	3	0	0	0	0
28	1	1	2	4	1	17500	1	1	1	1	1	90	3	0	0	0	0
33	1	1	1	4	1	26667	1	1	1	1	1	100	3	0	0	0	0
35	1	1	1	5	1	66667	1	1	1	1	1	90	2	0	0	0	0
35	1	1	1	5	1	12500	1	1	1	1	1	80	2	1	0	0	0
30	1	1	1	4	1	16667	1	1	1	1	1	90	2	0	0	0	0
43	1	1	1	3	1	12500	1	1	1	1	1	90	4	0	0	0	0
33	1	1	1	5	1	116667	1	1	1	1	1	90	2	0	0	0	0
30	1	1	1	5	1	40000	1	1	1	1	1	100	1	0	0	0	0
39	1	1	1	5	1	50000	1	1	1	1	1	90	2	0	0	0	0
16	1	1	2	4	4	40000	1	1	1	1	1	98	1	0	0	0	0
39	1	1	1	4	1	25714	1	1	1	1	1	80	2	1	0	0	0
23	1	1	2	4	1	6667	1	1	1	1	1	80	1	0	0	0	0
43	1	1	1	5	1	66667	1	1	1	1	1	85	1	0	0	0	0
33	1	1	1	5	1	50000	1	1	1	1	1	85	2	0	0	0	0
40	1	1	1	5	1	22000	1	1	1	1	1	90	2	0	0	0	0
42	1	1	1	5	1	40000	1	1	1	1	1	90	2	0	0	0	0
39	1	1	1	5	1	60000	1	1	1	1	1	90	2	0	0	0	0
40	1	1	1	5	1	83333	1	1	1	1	1	90	3	0	0	0	0
39	1	1	1	4	1	23333	1	1	1	1	1	90	3	0	0	0	0
28	1	1	1	4	1	30000	1	1	1	1	1	90	1	0	0	0	0
41	1	1	1	3	1	13333	1	1	1	1	1	90	3	0	0	0	0
38	1	1	1	3	1	10000	1	1	1	1	1	90	3	0	0	0	0
32	1	1	1	5	1	16667	1	1	1	1	1	90	3	0	0	0	0
28	1	1	1	3	3	16667	1	1	1	1	1	90	2	0	0	0	0
28	1	1	1	5	1	40000	1	1	1	1	1	80	3	0	0	0	0
35	1	1	1	5	1	50000	1	1	1	1	1	70	2	0	0	0	0
36	1	1	1	5	1	66667	1	1	1	1	1	80	1	0	0	0	0
19	1	1	9	9	9	100000	1	1	1	1	1	90	2	9	0	0	0
44	1	1	1	4	1	50000	1	1	1	1	1	90	2	0	0	0	0
15	1	1	1	4	4	50000	1	1	1	1	1	90	2	0	0	0	0
44	1	1	1	5	1	66667	1	1	1	1	1	85	2	0	0	0	0
32	1	1	1	5	1	100000	1	1	1	1	1	90	2	0	0	0	0
44	1	1	1	5	1	66667	1	1	1	1	1	60	4	1	0	0	0
37	1	1	1	4	1	10000	1	1	1	1	1	100	3	0	0	0	0
35	1	1	1	5	1	6429	1	1	1	1	1	80	2	0	0	0	0
39	1	1	1	4	1	11667	1	1	1	1	1	70	4	0	0	0	0
37	1	1	1	5	1	75000	1	1	1	1	1	80	2	0	0	0	0
39	1	1	1	5	1	33333	1	1	1	1	1	95	1	0	0	0	0
36	1	1	1	5	1	60000	1	1	1	1	1	80	3	0	0	0	0
30	1	1	1	4	1	30000	1	1	1	1	1	70	3	0	0	0	0
28	1	1	1	4	1	26667	1	1	1	1	1	100	2	0	0	0	0
39	1	1	1	4	3	16667	1	1	1	1	1	85	4	0	0	0	0
27	1	1	2	5	1	50000	1	1	1	1	1	85	2	0	0	0	0
33	1	1	1	4	1	13333	1	1	1	1	1	85	4	0	0	0	0
37	1	1	1	4	1	20000	1	1	1	1	1	80	2	0	0	0	0
27	1	1	1	5	1	40000	1	1	1	1	1	85	4	0	0	0	0
33	1	1	1	5	1	33333	1	1	1	1	1	95	2	0	0	0	0
35	1	1	1	3	1	15000	1	1	1	1	1	90	2	0	0	0	0
36	1	1	1	3	1	25000	1	1	1	1	1	85	3	0	0	0	0
27	1	1	1	3	1	25000	1	1	1	1	1	80	2	0	0	0	0
28	1	1	1	5	1	90000	1	1	1	1	1	90	1	0	0	0	0
26	1	1	1	3	1	15000	1	1	1	1	1	90	2	0	0	0	0
22	1	1	1	4	1	16667	1	1	1	1	1	80	3	0	0	0	0
24	1	1	2	4	1	20000	1	1	1	1	1	90	3	0	0	0	0
25	1	1	1	3	1	25000	1	1	1	1	1	80	3	0	0	0	0
29	1	1	1	3	1	30000	1	1	1	1	1	80	2	0	0	0	0
43	1	1	1	5	1	33333	1	1	1	1	1	80	2	0	0	0	0
41	1	1	1	4	1	30000	1	1	1	2	1	80	3	0	0	0	0
36	1	1	1	5	1	50000	1	1	1	1	1	80	3	0	0	0	0
39	1	1	1	5	1	66667	1	1	1	1	1	85	3	0	0	0	0
22	1	1	2	3	1	6000	1	1	1	1	1	100	2	0	0	0	0
21	1	1	2	3	1	6000	1	1	1	1	1	100	2	0	0	0	0
41	1	1	1	4	1	3333	1	1	1	1	1	90	3	0	0	0	0
32	1	1	1	4	1	60000	1	1	1	1	1	85	2	0	0	0	0
43	1	1	1	3	1	25000	1	1	1	1	1	80	2	0	0	0	0
20	1	1	2	3	3	25000	1	1	1	1	1	90	2	0	0	0	0
29	1	2	1	5	1	60000	1	1	1	1	1	85	2	0	0	0	0
41	1	1	1	2	1	40000	1	1	1	1	1	85	2	0	0	0	0
32	1	1	1	5	1	26667	1	1	1	1	1	85	2	9	0	0	0
41	1	1	1	2	1	50000	1	1	1	1	1	80	2	0	0	0	0
35	1	1	1	3	1	30000	1	1	1	1	1	80	2	0	0	0	0
40	1	1	1	5	1	66667	1	1	1	1	1	70	3	0	0	0	0
22	1	1	2	3	1	37500	1	1	1	1	1	70	3	0	0	0	0
27	1	1	1	3	1	20000	1	1	1	1	1	50	4	1	0	0	0
35	1	1	1	3	1	23333	1	1	1	1	1	80	2	0	0	0	0
29	1	1	1	3	1	20000	1	1	1	1	1	90	2	0	0	0	0
35	1	1	1	3	1	23333	1	1	1	1	1	80	3	0	0	0	0
31	1	1	1	3	1	35000	1	1	1	1	1	75	3	1	0	0	0
43	1	1	1	5	1	75000	1	1	1	1	1	90	1	0	0	0	0
31	1	1	1	5	1	50000	1	1	1	1	1	85	2	0	0	0	0
41	1	1	1	5	1	66667	1	1	1	1	1	85	3	0	0	0	0
16	1	1	2	4	4	66667	1	1	1	1	1	85	2	0	0	0	0
25	1	1	1	3	1	40000	1	1	1	1	1	85	2	0	0	0	0
40	1	1	1	5	1	66667	1	1	1	1	1	85	3	0	0	0	0
43	1	1	1	5	1	75000	1	1	1	1	1	80	3	1	0	0	0
38	1	1	1	4	1	250000	1	1	1	1	1	80	2	0	0	0	0
44	1	1	2	3	1		1	1	1	1	1	80	2	0	0	0	0
38	1	1	1	5	1	50000	1	1	1	1	1	80	2	1	0	0	0
30	1	1	1	4	1	3333	1	1	1	1	1	80	3	0	0	0	0
31	1	1	1	3	1	37500	1	1	1	1	1	70	3	0	0	0	0
30	1	1	1	3	1	17500	1	1	1	1	1	80	4	0	0	0	0
27	1	1	1	5	1	13750	1	1	1	1	1	90	3	0	0	0	0
31	1	1	1	3	1	17500	1	1	1	1	1	90	2	0	0	0	0
37	1	1	1	4	1	25000	1	1	1	1	1	90	2	0	0	0	0
31	1	1	1	5	1	83333	1	1	1	1	1	80	9	0	0	0	0
35	1	1	1	5	1	33333	1	1	1	1	1	95	3	0	0	0	0
35	1	1	1	4	1	50000	1	1	1	1	1	80	3	0	0	0	0
37	1	1	1	4	1	35000	1	1	1	1	1	80	2	0	0	0	0
31	1	1	1	5	1	50000	1	1	1	1	1	70	2	0	0	0	0
36	1	1	1	4	1	25000	1	1	1	1	1	80	3	0	0	0	0
27	1	1	1	5	1	40000	1	1	1	1	1	80	2	9	0	0	0
36	1	2	1	3	1	26667	1	1	1	1	1	75	3	0	0	0	0
33	1	1	1	3	1	62500	1	1	1	1	1	90	3	0	0	0	0
44	1	1	1	3	1	5000	1	1	1	1	1	90	3	0	0	0	0
25	1	1	1	3	1		1	1	1	1	1	70	3	0	0	0	0
37	1	1	1	5	1	5000	1	1	1	1	1	100	2	0	0	0	0
31	1	1	1	3	1	16667	1	1	1	1	1	80	3	0	0	0	0
27	1	1	1	4	1	26667	1	1	1	1	1	80	1	0	0	0	0
32	1	1	1	4	1	20000	1	1	1	1	1	100	4	0	0	0	0
36	1	1	1	3	1	16667	1	1	1	1	1	80	4	0	0	0	0
20	1	1	2	3	1	2500	1	1	1	1	1	95	3	0	0	0	0
41	1	1	1	3	1	1250	1	1	1	1	1	100	3	0	0	0	0
27	1	1	1	4	1		1	1	1	1	1	100	3	0	0	0	0
24	1	1	2	5	1	20000	1	1	1	1	2	70	5	1	0	0	0
41	1	1	1	4	1	1667	1	1	1	1	1	80	3	0	0	0	0
38	1	1	1	4	1	7600	1	1	1	1	1	70	3	1	0	0	0
38	1	1	1	4	1	7000	1	1	1	1	1	70	3	0	0	0	0
15	1	1	2	3	4	7000	1	1	1	1	1	70	3	0	0	0	0
38	1	1	1	4	3	21667	1	1	1	1	1	100	1	0	0	0	0
39	1	1	1	3	1	12500	1	1	1	1	1	80	4	0	0	0	0
24	1	2	2	5	1	30000	1	1	1	1	1	85	3	0	0	0	0
29	1	2	1	4	1	15000	1	1	1	1	1	80	3	0	0	0	0
33	1	1	1	3	1	10000	1	1	1	1	1	90	3	0	0	0	0
25	1	1	1	3	1	16667	1	1	1	1	1	70	3	0	0	0	0
28	1	1	1	4	1	50000	1	1	1	1	1	100	3	0	0	0	0
20	1	1	2	4	1	50000	1	1	1	1	1	90	3	0	0	0	0
31	1	1	1	5	1	23333	1	1	1	1	1	80	3	0	0	0	0
28	1	1	1	4	1	100000	1	1	1	1	1	90	3	0	0	0	0
31	1	1	1	3	1	22500	1	1	1	1	1	70	3	0	0	0	0
33	1	1	1	4	1	20000	1	1	1	1	1	80	1	0	0	0	0
44	1	1	1	4	1	37500	1	1	1	1	1	80	3	0	0	0	0
22	1	1	1	3	1	12000	1	1	1	1	1	90	2	0	0	0	0
43	1	1	1	4	3	12000	1	1	1	1	1	90	3	0	0	0	0
37	1	1	1	5	1	50000	1	1	1	1	1	80	3	0	0	0	0
38	1	1	1	4	1	12500	1	1	1	1	1	90	3	0	0	0	0
38	1	1	1	4	1	30000	1	1	1	1	1	80	3	0	0	0	0
37	1	1	1	5	1	37500	1	1	1	1	1	90	3	0	0	0	0
39	1	1	1	4	1	33333	1	1	1	1	1	80	3	0	0	0	0
37	1	1	1	4	1	66667	1	1	1	1	1	80	2	0	0	0	0
40	1	1	1	5	1	33333	1	1	1	1	1	80	2	0	0	0	0
32	1	1	1	3	1		1	1	1	1	1	90	3	0	0	0	0
24	1	1	1	4	1	33333	1	1	1	1	1	90	3	0	0	0	0
25	1	1	1	3	1	12500	1	1	1	1	1	100	1	0	0	0	0
17	1	1	2	4	4	16667	1	1	1	1	1	90	3	0	0	0	0
43	1	1	1	3	3	15000	1	1	1	1	1	90	2	0	0	0	0
22	1	1	1	3	1	12500	1	1	1	1	1	100	1	0	0	0	0
41	1	1	1	4	3	6000	1	1	1	1	1	80	4	0	0	0	0
31	1	1	1	3	1	12500	1	1	1	1	1	100	1	0	0	0	0
34	1	1	1	3	1	10000	1	1	1	1	1	90	2	0	0	0	0
21	1	1	1	4	1	6667	1	1	1	1	1	90	2	0	0	0	0
40	1	1	1	4	1	12500	1	1	1	1	1	90	2	0	0	0	0
31	1	1	1	3	1	23333	1	1	1	1	1	90	2	0	0	0	0
29	1	1	1	4	1	33333	1	1	1	1	1	90	1	0	0	0	0
34	1	1	1	3	1	80000	1	1	1	2	1	80	4	0	0	0	0
34	1	2	1	3	1	12000	1	1	1	1	1	90	2	0	0	0	0
20	1	1	1	3	1	14000	1	1	1	1	1	90	3	0	0	0	0
41	1	1	1	3	1		1	1	1	1	1	90	3	1	0	0	0
15	1	1	2	3	4		1	1	1	1	1	90	2	0	0	0	0
39	1	1	1	4	1		3	1	1	1	1	90	3	1	0	0	0
40	1	1	1	4	1	5000	1	1	1	1	1	90	1	9	0	0	0
44	1	1	1	2	1		1	1	1	1	1	90	2	0	0	0	0
44	1	1	1	3	1		1	1	1	1	1	90	2	0	0	0	0
20	1	1	2	5	1		1	1	1	1	1	90	2	0	0	0	0
32	1	1	1	4	1		1	1	1	1	1	90	2	0	0	0	0
39	1	1	1	3	1	12500	1	1	1	1	1	90	2	0	0	0	0
44	1	1	1	3	1		1	1	1	1	1	90	2	0	0	0	0
34	1	1	1	5	1	40000	1	1	1	1	1	80	2	0	0	0	0
33	1	1	1	5	1	50000	1	1	1	1	1	60	2	0	0	0	0
44	1	1	1	9	1		1	1	1	1	1	90	2	1	0	0	0
34	1	1	1	4	1		1	1	1	1	1	90	2	0	0	0	0
44	1	1	1	4	1		1	1	1	1	1	90	2	1	0	0	0
30	1	1	1	5	1	30000	1	1	1	1	1	95	2	0	0	0	0
38	1	1	1	5	1	3333	1	1	1	1	1	90	3	0	0	0	0
31	1	1	1	3	1	9500	1	1	1	1	1	85	1	0	0	0	0
24	1	1	2	5	1	50000	1	1	1	1	1	70	2	0	0	0	0
44	1	1	1	3	1	26667	1	1	1	1	1	100	2	0	0	0	0
20	1	1	2	3	1	26667	1	1	1	1	1	100	2	0	0	0	0
24	1	1	2	4	1	20000	1	1	1	1	1	90	3	0	0	0	0
29	1	1	1	5	1		1	1	1	1	1	90	1	0	0	0	0
30	1	1	1	3	1	30000	1	1	1	1	1	80	2	0	0	0	0
29	1	1	1	5	1	33333	1	1	1	1	1	90	3	0	0	0	0
28	1	1	2	4	1	16667	1	1	1	1	2	60	3	0	0	0	0
36	1	1	1	3	1	24000	1	1	1	1	1	90	3	0	0	0	0
35	1	1	2	2	1	21000	1	1	1	1	1	90	3	0	0	0	0
31	1	1	2	2	1	21000	1	1	1	1	1	90	3	0	0	0	0
42	1	1	1	3	1	4000	1	1	1	1	1	80	9	0	0	0	0
44	1	1	1	4	1	30000	1	1	1	1	1	90	3	0	0	0	0
37	1	1	1	4	1	21000	1	1	1	1	1	90	3	0	0	0	0
29	1	1	1	3	1	10000	1	1	1	1	1	90	3	0	0	0	0
36	1	1	1	3	1		1	1	1	1	1	85	2	0	0	0	0
36	1	1	1	4	3	33333	1	1	1	1	1	90	3	0	0	0	0
36	1	1	1	3	1	40000	1	1	1	1	1	90	3	0	0	0	0
32	1	1	1	3	1	13333	1	1	1	1	1	80	3	0	0	0	0
31	1	1	1	3	1	26667	1	1	1	1	1	90	3	0	0	0	0
26	1	1	1	3	1	12500	1	1	1	1	1	100	4	0	0	0	0
21	1	1	1	3	1	20000	1	1	1	1	1	70	3	0	0	0	0
21	1	1	2	4	1	33333	1	1	1	1	1	80	3	0	0	0	0
30	1	1	1	5	1	100000	1	1	1	1	1	85	2	0	0	0	0
36	1	1	1	4	1	16667	1	1	1	1	1	85	2	0	0	0	0
39	1	1	1	5	1	13333	1	1	1	1	1	80	2	0	0	0	0
30	1	1	1	5	1	30000	1	1	1	1	1	85	2	0	0	0	0
36	1	2	1	4	3	30000	1	1	1	1	1	85	2	0	0	0	0
41	1	1	1	3	1	12500	1	1	1	1	1	80	3	0	0	0	0
37	1	1	1	4	1	16800	1	1	1	1	1	90	3	0	0	0	0
29	1	1	1	4	1	24000	1	1	1	1	1	90	2	0	0	0	0
28	1	1	1	5	1	28000	1	1	1	1	1	90	2	0	0	0	0
30	1	1	1	3	1	36000	1	1	1	1	1	90	2	0	0	0	0
34	1	2	1	5	1	30733	1	1	1	1	1	90	3	0	0	0	0
31	1	1	1	3	1	50000	1	1	1	1	1	90	3	0	0	0	0
41	1	1	1	3	1	125000	1	1	1	1	1	80	3	0	0	0	0
29	1	1	1	4	1	50000	1	1	1	1	1	90	2	0	0	0	0
43	1	1	1	2	1		1	1	1	1	1	90	2	0	0	0	0
43	1	1	1	3	1		1	1	1	1	1	90	2	0	0	0	0
24	1	1	2	5	1		1	1	1	1	1	95	2	0	0	0	0
40	1	1	1	3	1	100000	1	1	1	1	1	90	4	0	0	0	0
38	1	1	1	5	1	62500	1	1	1	1	1	90	2	0	0	0	0
27	1	1	1	5	1	17200	1	1	1	1	1	70	4	0	0	0	0
33	1	1	1	5	1	40000	1	1	1	1	1	80	3	1	0	0	0
44	1	1	1	3	1		1	1	1	1	1	80	4	0	0	0	0
34	1	1	1	4	1	23333	1	1	1	1	1	80	3	0	0	0	0
34	1	1	1	4	1	40000	1	1	1	1	1	80	3	0	0	0	0
31	1	1	1	3	1	8333	1	1	1	1	1	80	3	0	0	0	0
27	1	1	1	3	1	30000	1	1	1	1	1	93	2	0	0	0	0
28	1	1	1	9	9	33333	1	1	1	1	1	95	2	0	0	0	0
24	1	1	1	4	1	75000	1	1	1	1	1	93	2	0	0	0	0
34	1	1	1	5	1	45000	1	1	1	1	1	95	2	0	0	0	0
29	1	1	1	5	1	26667	1	1	1	1	1	85	3	0	0	0	0
27	1	1	1	5	1	40000	1	1	1	1	1	95	2	0	0	0	0
29	1	1	1	4	1	20000	1	1	1	1	1	95	2	0	0	0	0
29	1	1	1	5	1	25000	1	1	1	1	1	95	2	0	0	0	0
37	1	1	1	5	1	75000	1	1	1	1	1	80	9	0	0	0	0
34	1	1	1	3	1	20000	1	1	1	1	1	80	3	0	0	0	0
42	1	1	1	2	1	15000	1	1	1	1	1	80	3	0	0	0	0
42	1	1	1	4	1	33333	1	1	1	1	1	80	3	0	0	0	0
36	1	1	1	5	1	56667	1	1	1	1	1	90	1	0	0	0	0
29	1	1	1	5	1	33333	1	1	1	1	1	80	2	0	0	0	0
39	1	1	1	5	1	100000	1	1	1	1	1	90	3	0	0	0	0
21	1	1	2	3	1	16667	1	1	1	1	1	90	2	0	0	0	0
29	1	1	1	5	1	66667	1	1	1	1	1	80	2	0	0	0	0
32	1	1	1	3	1	50000	1	1	1	1	1	70	3	0	0	0	0
43	1	1	1	4	1	37500	1	1	1	1	1	100	2	0	0	0	0
39	1	1	1	5	1	100000	1	1	1	1	1	60	3	0	0	0	0
21	1	1	2	5	1	53333	1	1	1	1	1	90	2	0	0	0	0
33	1	1	1	5	1	16667	1	1	1	1	1	80	3	0	0	0	0
38	1	1	1	4	1	66667	1	1	1	1	1	80	3	0	0	0	0
37	1	1	1	4	1	125000	1	1	1	1	1	80	3	0	0	0	0
40	1	1	1	5	1	100000	1	1	1	1	1	80	3	1	0	0	0
27	1	1	2	5	1	45000	1	1	1	1	1	90	2	0	0	0	0
41	1	1	1	4	1	20000	1	1	1	1	1	70	2	0	0	0	0
31	1	1	1	5	1	100000	1	1	1	1	1	90	2	0	0	0	0
35	1	1	1	5	1	50000	1	1	1	1	1	80	2	0	0	0	0
27	1	1	1	5	1	33333	1	1	1	1	1	80	2	0	0	0	0
35	1	1	1	4	1	40000	1	1	1	1	1	80	3	0	0	0	0
32	1	1	1	4	1	33333	1	1	1	1	1	80	2	0	0	0	0
40	1	1	1	4	1	16667	1	1	1	1	1	80	3	0	0	0	0
16	1	1	2	4	4	16667	1	1	1	1	1	80	3	0	0	0	0
33	1	1	1	4	1	10000	1	1	1	1	1	80	3	0	0	0	0
17	1	1	1	4	4	63333	1	1	1	1	1	80	3	0	0	0	0
29	1	1	1	4	1		1	1	1	1	1	80	3	0	0	0	0
43	1	1	1	5	1	83333	1	1	1	1	1	90	2	1	0	0	0
35	1	1	1	5	1	40000	1	1	1	1	1	99	1	0	0	0	0
34	1	1	1	5	1	66667	1	1	1	1	1	90	9	0	0	0	0
30	1	1	1	5	1	66667	1	1	1	1	1	90	2	0	0	0	0
40	1	1	1	4	1	66667	1	1	1	2	2	80	2	0	0	0	0
39	1	1	1	3	1	26667	1	1	1	1	1	70	2	0	0	0	0
41	1	1	1	5	1	66667	1	1	1	1	1	90	9	0	0	0	0
36	1	1	1	5	1	60000	1	1	1	1	1	100	2	0	0	0	0
23	1	1	2	4	1	15000	1	1	1	1	1	85	2	0	0	0	0
30	1	1	1	4	1		1	1	1	1	1	90	2	0	0	0	0
23	1	1	1	3	1		1	1	1	1	1	80	3	0	0	0	0
31	1	1	1	4	1		1	1	1	1	1	80	3	0	0	0	0
28	1	1	1	5	1		1	1	1	1	1	80	3	0	0	0	0
33	1	1	1	5	1		1	1	1	1	1	70	3	9	0	0	0
30	1	1	1	5	1		1	1	1	1	1	80	3	0	0	0	0
29	1	1	1	3	1		1	1	1	1	1	80	3	0	0	0	0
37	1	1	1	5	1		1	1	1	1	1	70	4	0	0	0	0
27	1	1	1	3	1		1	1	1	1	1	90	2	0	0	0	0
36	1	1	1	5	1	40000	1	1	1	1	1	85	3	0	0	0	0
27	1	1	1	4	1	66667	1	1	1	1	1	80	3	0	0	0	0
39	1	1	1	5	1	102500	1	1	1	2	1	85	2	0	0	0	0
34	1	1	1	5	1	75000	1	1	1	1	1	90	3	0	0	0	0
35	1	1	1	5	1	33333	1	1	1	1	1	90	3	0	0	0	0
39	1	1	1	5	1	33333	1	1	1	1	1	90	3	0	0	0	0
39	1	1	1	5	1	100000	1	1	1	2	1	85	4	0	0	0	0
42	1	1	1	4	1	26667	1	1	1	1	1	80	3	0	0	0	0
43	1	1	1	5	1	66667	1	1	1	1	1	90	4	0	0	0	0
31	1	1	1	5	1	65000	1	1	1	1	1	80	2	0	0	0	0
44	1	1	1	4	1	17500	1	1	1	1	1	95	4	0	0	0	0
16	1	1	2	4	4	17500	1	1	1	1	1	95	2	0	0	0	0
15	1	1	2	4	4	17500	1	1	1	1	1	95	2	0	0	0	0
33	1	1	1	5	1	33333	1	1	1	1	1	80	4	0	0	0	0
40	1	1	1	5	1	50000	1	1	1	1	1	90	2	0	0	0	0
35	1	1	1	5	1	50000	1	1	1	1	1	87	2	0	0	0	0
34	1	1	1	4	1	20000	1	1	1	1	1	80	2	0	0	0	0
41	1	1	1	5	1	33333	1	1	1	2	2	80	3	0	0	0	0
42	1	1	1	5	1	50000	1	1	1	1	1	90	3	0	0	0	0
38	1	1	1	4	1	25000	1	1	1	1	1	80	3	0	0	0	0
23	1	1	2	5	1	8000	1	1	1	1	1	80	4	0	0	0	0
17	1	1	2	3	4	8000	1	1	1	1	1	80	4	0	0	0	0
34	1	1	1	5	1		1	1	1	1	1	70	4	0	0	0	0
34	1	1	1	5	1		1	1	1	1	1	90	3	1	0	0	0
43	1	1	1	5	1	5000	1	1	1	1	1	90	4	1	0	0	0
35	1	1	1	5	1		1	1	1	1	1	90	1	0	0	0	0
42	1	1	1	4	1		1	1	1	1	1	98	3	1	0	0	0
21	1	1	2	5	4		1	1	1	1	1	90	4	0	0	0	0
43	1	2	1	4	1		1	1	1	1	1	90	3	0	0	0	0
33	1	1	1	4	1		1	1	1	1	1	70	3	0	0	0	0
37	1	1	1	4	1		1	1	1	1	1	70	3	0	0	0	0
32	1	1	1	4	1	33333	1	1	1	1	1	80	3	0	0	0	0
34	1	1	1	5	1	26667	1	1	1	1	1	93	2	0	0	0	0
26	1	1	1	4	1	25000	1	1	1	1	1	90	2	0	0	0	0
23	1	1	1	3	1		1	1	1	1	1	90	3	0	0	0	0
25	1	1	1	4	1	10000	1	1	1	1	2	90	2	0	0	0	0
34	1	1	1	3	1		1	1	1	1	1	80	3	0	0	0	0
24	1	1	1	3	1		1	1	1	1	1	80	3	0	0	0	0
32	1	1	1	4	1	16000	1	1	1	1	1	90	3	0	0	0	0
37	1	1	1	5	1		1	1	1	1	1	100	1	0	0	0	0
15	1	1	2	3	9		1	1	1	1	1	100	1	0	0	0	0
32	1	1	1	4	1		1	1	1	1	1	100	3	0	0	0	0
26	1	1	1	5	1		1	1	1	1	1	90	3	0	0	0	0
24	1	1	1	4	1		1	1	1	1	1	90	3	0	0	0	0
31	1	1	1	5	1		1	1	1	1	1	80	3	0	0	0	0
27	1	1	1	3	1	23333	1	1	1	1	1	60	4	1	0	0	0
43	1	1	1	3	1	25000	1	1	1	1	1	91	1	9	0	0	0
15	1	1	2	3	4	25000	1	1	1	1	1	90	9	9	0	0	0
42	1	1	1	4	1	55000	1	1	1	1	1	88	3	0	0	0	0
33	1	1	1	3	1	33333	1	1	1	1	1	90	2	0	0	0	0
38	1	1	1	4	1	33333	1	1	1	1	1	100	3	0	0	0	0
39	1	1	1	3	1	50000	1	1	1	1	1	95	2	0	0	0	0
40	1	1	1	3	1	66667	1	1	1	1	1	90	2	0	0	0	0
15	1	1	2	3	4	66667	1	1	1	1	1	96	2	0	0	0	0
29	1	1	1	3	1	15000	1	1	1	1	1	90	2	0	0	0	0
35	1	1	1	5	1	16667	1	1	1	1	1	90	2	0	0	0	0
33	1	1	1	5	1	16667	1	1	1	1	1	80	3	0	0	0	0
29	1	1	1	3	1	40000	1	1	1	1	1	70	4	0	0	0	0
18	1	1	2	4	1	20000	1	1	1	1	1	90	2	0	0	0	0
16	1	1	2	4	4	20000	1	1	1	1	1	90	2	0	0	0	0
35	1	1	1	5	1	16000	1	1	1	1	1		4	0	0	0	0
29	1	1	1	5	1	100000	1	1	1	1	1	90	3	0	0	0	0
39	1	1	1	5	1	66667	1	1	1	1	1	90	2	0	0	0	0
32	1	1	1	5	1	50000	1	1	1	1	1	90	3	0	0	0	0
24	1	1	2	2	1	56100	1	1	1	1	1	90	2	0	0	0	0
21	1	1	2	3	1	56100	1	1	1	1	1	90	2	0	0	0	0
44	1	1	1	4	1	25000	1	1	1	1	1	90	2	0	0	0	0
31	1	1	1	5	1	40000	1	1	1	1	1	90	3	0	0	0	0
35	1	1	1	4	1	24000	1	1	1	1	1	90	3	0	0	0	0
40	1	1	1	3	1	16667	1	1	1	1	1	95	3	0	0	0	0
29	1	1	1	3	1	40000	1	1	1	1	1	95	3	0	0	0	0
29	1	1	1	5	1	100000	1	1	1	1	1	95	2	0	0	0	0
42	1	1	1	3	1	250000	1	1	1	1	1	80	4	0	0	0	0
18	1	1	2	5	4	250000	1	1	1	1	1	90	3	0	0	0	0
36	1	1	1	4	1	35000	1	1	1	1	1	80	3	0	0	0	0
29	1	1	1	4	1		1	1	1	1	1	80	3	0	0	0	0
35	1	1	1	3	1		1	1	1	1	1	90	4	0	0	0	0
27	1	1	1	3	1		1	1	1	1	1	70	2	0	0	0	0
31	1	1	1	2	1		1	1	1	1	1	80	2	0	0	0	0
22	1	1	1	3	1		1	1	1	1	1	90	3	0	0	0	0
26	1	2	1	3	1		1	1	1	1	1	95	3	0	0	0	0
23	1	1	1	3	1		1	1	1	1	1	100	3	0	0	0	0
28	1	1	1	5	1		1	1	1	1	1	70	2	0	0	0	0
29	1	1	1	5	1		1	1	1	1	1	60	3	0	0	0	0
26	1	1	1	5	1		1	1	1	1	1	70	4	1	0	0	0
29	1	1	1	4	1		1	1	1	1	1	80	3	0	0	0	0
28	1	1	1	5	1		1	1	1	1	1	80	3	0	0	0	0
35	1	1	1	5	1	50000	1	1	1	1	1	90	3	0	0	0	0
32	1	1	1	4	1	40000	1	1	1	1	1	90	4	0	0	0	0
33	1	1	1	5	1	66667	1	1	1	1	1	90	2	0	0	0	0
41	1	1	1	4	1	100000	1	1	1	1	1	90	3	0	0	0	0
31	1	1	1	5	1	50000	1	1	1	1	1	90	2	0	0	0	0
29	1	1	1	5	1	33333	1	1	1	1	1	80	2	0	0	0	0
23	1	1	1	4	1	50000	1	1	1	1	1	90	2	0	0	0	0
34	1	1	1	3	1	20000	1	1	1	1	1	80	3	0	0	0	0
44	1	1	1	4	3	25000	1	1	1	1	1	80	3	0	0	0	0
21	1	1	2	5	1	25000	1	1	1	1	1	90	3	0	0	0	0
30	1	1	1	4	1	13333	1	1	1	1	1	90	2	0	0	0	0
28	1	1	1	4	1	13333	1	1	1	1	1	90	2	0	0	0	0
36	1	1	1	3	1	40000	1	1	1	1	1	90	2	0	0	0	0
34	1	1	1	3	1	25000	1	1	1	1	1	90	3	0	0	0	0
40	1	1	1	3	1	15000	1	1	1	1	1	80	4	0	0	0	0
15	1	1	2	4	4	15000	1	1	1	1	1	80	3	0	0	0	0
21	1	1	2	5	4	50000	1	1	1	1	1	90	2	0	0	0	0
42	1	1	1	3	1	50000	1	1	1	1	1	80	3	1	0	0	0
17	1	1	2	4	4	50000	1	1	1	1	1	70	3	0	0	0	0
38	1	1	1	3	1	30000	1	1	1	1	1	90	2	1	0	0	0
27	1	1	1	3	1	10000	1	1	1	1	1	70	3	0	0	0	0
30	1	1	1	3	1	50000	1	1	1	1	1	70	1	1	0	0	0
39	1	1	1	4	3	53333	1	1	1	1	1	80	4	0	0	0	0
22	1	1	2	5	1	15000	1	1	1	1	1	90	3	0	0	0	0
20	1	1	2	5	4	15000	1	1	1	1	1	90	3	0	0	0	0
34	1	1	1	3	1	37500	1	1	1	1	1	70	4	1	0	0	0
37	1	1	1	5	1	50000	1	1	1	1	1	80	1	0	0	0	0
37	1	1	1	3	1	20000	1	1	1	1	1	80	3	0	0	0	0
33	1	1	1	5	1	10000	1	1	1	1	1	80	4	0	0	0	0
36	1	1	1	4	1	25000	1	1	1	1	1	80	3	0	0	0	0
35	1	1	1	5	1	15000	1	1	1	2	2	40	4	1	0	0	0
22	1	1	2	5	1	10000	1	1	1	1	1	90	3	0	0	0	0
35	1	1	1	4	1	25000	1	1	1	1	1	90	2	0	0	0	0
35	1	1	1	4	1	35000	1	1	1	1	1	93	3	0	0	0	0
26	1	1	1	5	1	35000	1	1	1	1	1	99	2	0	0	0	0
40	1	1	1	5	1	33333	1	1	1	1	1	90	2	0	0	0	0
35	1	1	1	4	1	26667	1	1	1	1	1	90	2	0	0	0	0
31	1	1	1	3	1	33333	1	1	1	1	1	90	2	0	0	0	0
39	1	1	1	4	1	25000	1	1	1	1	1	90	2	0	0	0	0
31	1	1	2	5	1	30000	1	1	1	1	1	90	2	0	0	0	0
44	1	1	1	5	1	30000	1	1	1	1	1	93	2	0	0	0	0
40	1	1	1	3	3	33333	1	1	1	1	1	90	3	0	0	0	0
25	1	1	1	4	1	25000	1	1	1	1	1	95	2	0	0	0	0
37	1	1	1	3	1	26250	1	1	1	1	1	90	2	0	0	0	0
35	1	1	1	4	1	24000	1	1	1	1	1	95	2	0	0	0	0
33	1	1	1	4	1	16000	1	1	1	1	1	90	2	0	0	0	0
25	1	1	1	4	1	33333	1	1	1	1	1	90	2	0	0	0	0
27	1	1	1	3	1	50000	1	1	1	1	1	93	2	0	0	0	0
34	1	1	1	4	1	50000	1	1	1	1	1	80	4	1	1	0	0
34	1	1	1	5	1	66667	1	1	1	1	1	80	4	0	1	0	0
32	1	1	1	4	1	17500	1	1	1	1	1	80	2	0	1	0	0
31	1	1	1	5	1	100000	1	1	1	1	1	90	2	1	1	0	0
31	1	1	1	5	1	75000	1	1	1	1	1	90	2	0	1	0	0
32	1	1	1	5	1	87500	1	1	1	1	1	80	2	1	1	0	0
29	1	1	1	5	1	36000	1	1	1	1	1	90	2	1	1	0	0
34	1	1	1	3	1	75000	1	1	1	1	1	90	3	1	1	0	0
42	1	1	1	4	1	70000	1	1	1	1	1	99	2	1	1	0	0
31	1	1	1	3	1	33333	1	1	1	1	1	80	2	1	1	0	0
33	1	1	1	5	1	16667	1	1	1	1	1		9	0	1	0	0
25	1	1	1	5	1	55000	1	1	1	1	1	90	3	0	1	0	0
29	1	1	1	4	1	25000	1	1	1	1	1	80	2	0	1	0	0
38	1	1	1	4	1	60000	1	1	1	1	1	80	4	1	1	0	0
39	1	1	1	4	1	20000	1	1	1	2	1	60	2	0	1	0	0
36	1	1	1	5	1	150000	1	1	1	1	1	90	2	1	1	0	0
40	1	1	1	4	1	20000	1	1	1	1	1	90	3	0	1	0	0
44	1	1	1	3	1	37500	2	2	2	2	1	90	3	0	1	0	0
26	1	1	1	3	1	20000	1	1	1	1	1	90	9	0	9	0	0
22	1	1	2	4	1	15000	1	1	1	1	1		9	9	9	0	0
24	1	1	2	4	1	50000	1	1	1	1	1	90	2	1	1	1	0
34	1	1	1	3	1	175000	1	1	1	1	1	80	2	0	1	1	0
35	1	1	1	4	1	43333	1	1	1	1	1	90	3	0	1	1	0
25	1	1	1	4	1	15000	1	1	1	1	1	90	2	0	1	1	0
40	1	1	1	4	1	20000	1	1	1	2	1	70	2	0	1	1	0
21	1	1	2	3	1	25000	1	1	1	2	1	85	2	0	1	1	0
27	1	1	2	4	1	15000	1	1	1	1	1	75	4	1	1	1	0
33	1	1	1	5	1	16000	1	1	1	1	2	90	2	0	1	1	0
35	1	1	1	5	1	133333	1	1	1	1	1	80	2	0	1	1	0
28	1	1	1	4	1	150000	1	1	1	1	1	80	3	0	1	1	0
34	1	1	1	4	1	20000	2	1	1	2	1	80	4	0	1	1	0
40	1	1	4	3	3	15000	1	1	1	3	3	100	3	0	1	1	0
35	1	1	1	3	1	66667	1	1	1	1	1	90	1	0	1	1	0
19	1	1	2	5	4	5000	1	1	1	1	1	90	3	0	1	1	0
32	1	1	1	4	1	7500	1	1	1	1	1	90	2	0	1	1	0
34	1	1	1	5	1	33333	1	1	1	1	1	95	2	0	1	1	0
28	1	1	1	3	1	30000	1	1	1	1	1	85	2	0	1	1	0
32	1	1	1	2	1	30000	1	1	1	1	1	80	3	0	1	1	0
31	1	1	1	4	1	30000	1	1	1	2	1	70	2	0	1	1	0
24	1	2	1	3	1	20000	1	1	1	1	1	80	4	0	1	1	0
33	1	1	1	3	1	16000	1	1	1	1	1	90	3	0	1	1	0
41	1	1	1	4	1	20000	1	1	1	1	1	90	3	0	1	1	0
33	1	2	1	4	1	25000	1	1	1	1	1	60	3	0	1	1	0
41	1	1	1	3	1	40000	1	1	1	1	1	90	2	0	1	1	0
38	1	1	1	5	1	33333	1	1	1	1	1	90	4	0	1	1	0
28	1	1	1	5	1	25000	1	1	1	1	1	85	3	0	1	1	0
32	1	2	2	3	1	40000	1	1	1	1	1	70	5	0	1	1	0
35	1	1	1	3	1	7200	1	1	1	2	2	60	3	1	1	1	0
32	1	1	1	5	1	40000	2	2	2	2	2	65	3	0	1	1	0
31	1	1	1	4	1		1	1	1	1	1	85	2	0	1	1	0
28	1	1	1	4	1	28000	1	1	1	1	1	90	2	0	1	1	0
41	1	1	1	4	1	20000	1	1	1	1	1	70	2	0	1	1	0
31	1	1	1	3	1		1	1	1	1	1	60	3	0	1	1	0
33	1	1	1	4	1	25000	1	1	1	1	1	90	2	0	1	1	0
27	1	1	1	3	1	100000	1	1	1	1	1	50	4	0	1	1	0
34	1	1	1	5	1	66667	1	1	1	1	1	80	3	0	0	0	1
25	1	1	2	3	1	25000	1	1	1	1	1	80	9	0	0	0	1
37	1	1	1	4	1	16667	1	1	1	1	1	100	1	0	0	0	1
32	1	1	1	5	1	62500	1	1	1	1	1	90	2	9	0	0	1
36	1	1	1	5	1	13333	1	1	1	1	1	80	3	0	0	0	1
34	1	2	1	4	1	50000	1	1	1	2	2	60	5	0	0	0	1
43	1	1	1	3	1	5000	1	1	1	1	1	90	3	1	0	0	1
42	1	1	1	5	1	50000	1	1	1	1	1	95	2	1	0	0	1
26	1	1	1	4	1	60000	1	1	1	1	1	90	2	1	1	0	1
26	1	1	1	4	1	33333	1	1	1	1	1	80	2	0	0	0	9
29	1	1	1	3	1	40000	1	1	1	1	1	90	2	0	0	0	9
21	1	1	1	3	1	17500	1	1	1	1	1	80	1	0	0	0	9
17	1	1	2	3	1	50000	1	1	1	1	1	90	1	0	0	0	9
37	1	1	1	4	1	23333	2	2	2	2	2	100	3	0	0	0	9
42	1	1	1	2	1	30000	1	1	1	1	1	90	1	0	0	0	9
42	1	1	1	4	1	10000	1	1	1	2	2	40	5	1	0	0	9
39	1	1	1	4	1	13333	1	1	1	2	1	100	1	0	0	0	9
42	1	2	1	4	1	6667	1	1	1	2	2	20	4	9	0	0	9
29	1	1	1	5	1	50000	1	1	1	1	1		9	0	0	0	9
34	1	1	1	4	1	16667	1	1	1	1	1	80	3	0	0	0	9
30	1	1	1	5	1	50000	1	1	1	1	1	90	3	0	0	0	9
34	1	1	1	2	1	25000	1	1	1	1	1	90	2	0	0	0	9
33	1	1	1	3	1	35000	1	1	1	1	1	90	2	0	0	0	9
43	1	1	1	4	1	25000	1	1	1	1	1	99	2	0	0	0	9
33	1	1	1	4	9	45000	1	1	1	1	1	90	3	0	0	0	9
34	1	1	1	4	1	16000	1	1	1	1	1	80	2	0	0	0	9
29	1	1	1	5	1	33333	1	1	1	1	1	80	2	9	0	0	9
42	1	1	1	5	1	35000	1	1	1	1	1	80	2	9	0	0	9
41	1	1	1	5	1	20000	1	1	1	1	1	80	2	9	0	0	9
41	1	1	1	5	1	30000	1	1	1	1	1	80	2	9	0	0	9
37	1	1	1	4	1	25000	1	1	1	1	1	80	2	9	0	0	9
40	1	1	1	5	1	100000	1	1	1	1	1	85	3	0	0	0	9
41	1	1	1	5	1	66667	1	1	1	1	1	90	1	0	0	0	9
26	1	1	2	4	1	26667	1	1	1	1	1	90	3	1	0	0	9
32	1	1	1	3	9	40000	1	1	1	1	1	90	2	0	0	0	9
28	1	1	1	4	1	11250	1	1	1	1	1	100	3	1	0	0	9
26	1	1	1	5	1	40000	1	1	1	1	1	90	9	9	9	0	9
33	1	1	1	5	1	42857	1	1	1	1	1	98	2	0	9	0	9
35	1	1	2	5	1	50000	1	1	1	1	1	85	2	0	1	1	9
25	2	1	1	3	3	16000	1	1	1	1	1	85	2	0	0	0	0
25	2	1	2	4	1	18571	1	1	1	1	1	85	2	0	0	0	0
23	2	1	2	4	3	18571	1	1	1	1	1	90	1	0	0	0	0
21	2	1	2	4	4	36667	1	1	1	1	1	98	1	0	0	0	0
27	2	1	1	3	3	31500	1	1	1	1	1	90	1	0	0	0	0
25	2	1	2	3	1	31500	1	1	1	1	1	90	1	0	0	0	0
20	2	1	2	5	4	31500	1	1	1	1	1	90	1	0	0	0	0
17	2	1	2	4	4	31500	1	1	1	1	1	90	1	0	0	0	0
30	2	1	2	5	1	26667	1	1	1	1	1	100	2	0	0	0	0
43	2	1	1	2	1	65000	1	1	1	2	1	70	1	0	0	0	0
43	2	1	1	3	1	65000	1	1	1	1	1	90	2	0	0	0	0
26	2	1	1	3	1	12000	1	1	1	1	1	90	2	0	0	0	0
25	2	1	1	5	1	26000	1	1	1	1	1	90	4	0	0	0	0
39	2	1	1	2	1	400000	1	1	1	1	1	100	2	0	0	0	0
22	2	1	1	2	1	20000	1	1	1	1	1	80	2	0	0	0	0
29	2	1	1	4	3	66667	1	1	1	1	1	85	2	0	0	0	0
33	2	1	1	4	3	37500	1	1	1	1	1	90	3	0	0	0	0
34	2	1	1	3	1	16667	1	1	1	1	1	90	2	0	0	0	0
25	2	1	1	4	3	26667	1	1	1	1	1	90	2	0	0	0	0
32	2	1	1	3	1	14000	1	1	1	1	1	95	2	0	0	0	0
26	2	1	1	4	1	40000	1	1	1	1	1	88	2	0	0	0	0
28	2	1	1	4	1	16667	1	1	1	1	1	80	3	0	0	0	0
29	2	1	1	4	1	26667	1	1	1	1	1	90	2	0	0	0	0
24	2	1	1	5	1	55000	1	1	1	1	1	100	2	0	0	0	0
40	2	1	1	3	1	9000	1	1	1	1	1	80	2	0	0	0	0
33	2	1	1	4	1	15000	1	1	1	2	1	70	2	0	0	0	0
26	2	1	1	5	1	80000	1	1	1	1	1	80	3	0	0	0	0
26	2	1	1	3	1	25000	1	1	1	1	1	80	2	0	0	0	0
44	2	1	1	2	3	33333	1	1	1	1	1	80	4	0	0	0	0
24	2	1	2	5	1	20000	1	1	1	1	1	90	3	0	0	0	0
21	2	1	2	5	4	20000	1	1	1	1	1	90	3	0	0	0	0
33	2	2	1	5	3	66667	1	1	1	1	1	100	3	0	0	0	0
42	2	1	1	3	1	50000	1	1	1	1	1	70	4	0	0	0	0
32	2	1	1	5	1	50000	1	1	1	1	1	80	2	0	0	0	0
33	2	1	1	4	1	50000	1	1	1	1	1	90	3	0	0	0	0
35	2	1	1	5	1	56667	1	1	1	1	1	90	2	0	0	0	0
30	2	1	1	5	1	133333	1	1	1	1	1	70	3	0	0	0	0
28	2	1	1	5	1	66667	1	1	1	1	1	80	4	0	0	0	0
34	2	1	1	5	3	35200	1	1	1	1	1	90	3	0	0	0	0
30	2	1	1	2	3		1	1	1	1	1	90	2	0	0	0	0
25	2	1	1	2	3		1	1	1	1	1	90	2	0	0	0	0
31	2	1	1	5	1		1	1	1	1	1	85	2	0	0	0	0
34	2	1	1	3	1	25000	1	1	1	1	1	85	2	0	0	0	0
29	2	1	1	5	1	13333	1	1	1	1	1	90	3	0	0	0	0
36	2	1	1	3	1	16667	1	1	1	1	1	90	3	1	0	0	0
43	2	1	1	3	1	25000	1	1	1	1	1	90	2	0	0	0	0
19	2	1	2	5	4	25000	1	1	1	1	1	90	2	0	0	0	0
15	2	1	2	4	4	25000	1	1	1	1	1	90	2	0	0	0	0
32	2	1	1	3	1	14000	1	1	1	1	1	80	2	0	0	0	0
34	2	1	1	3	1	30000	1	1	1	1	1	90	2	0	0	0	0
18	2	1	2	4	4	25000	1	1	1	1	1	100	2	9	0	0	0
42	2	1	1	2	1	10000	1	1	1	1	1	80	2	1	0	0	0
24	2	1	1	4	3	18000	1	1	1	1	1	80	2	0	0	0	0
37	2	1	1	5	3	30000	1	1	1	1	1	80	2	0	0	0	0
31	2	1	1	5	3	16000	1	1	1	1	2	80	2	0	0	0	0
21	2	1	1	3	3	16667	1	1	1	1	1	90	2	0	0	0	0
35	2	1	1	4	1	16667	1	1	1	1	1	90	3	0	0	0	0
30	2	1	1	4	1	33333	1	1	1	1	1	1	2	0	0	0	0
30	2	2	1	4	3	50000	1	1	1	1	1	93	2	0	0	0	0
36	2	1	1	4	1	33333	1	1	1	1	1	93	3	0	0	0	0
32	2	1	1	5	1	33333	1	1	1	1	1	90	1	0	0	0	0
44	2	1	1	2	1	16667	1	1	1	1	1	89	3	0	0	0	0
31	2	1	1	4	1	16667	1	1	1	1	1	90	3	0	0	0	0
26	2	1	2	5	1	16667	1	1	1	1	1	90	3	0	0	0	0
15	2	1	2	4	4	50000	1	1	1	1	1	93	2	0	0	0	0
36	2	1	1	4	1	26667	1	1	1	1	1	90	3	0	0	0	0
15	2	1	2	4	4	26667	1	1	1	1	1	95	2	0	0	0	0
35	2	1	1	3	1	26000	1	1	1	1	1	90	2	0	0	0	0
30	2	1	1	5	1	50000	1	1	1	1	1	90	1	0	0	0	0
26	2	1	2	5	1	45000	1	1	1	1	1	95	2	0	0	0	0
41	2	1	1	2	9	2000	1	1	1	1	1	90	2	0	0	0	0
27	2	1	1	4	1	66667	1	1	1	1	1	90	2	0	0	0	0
26	2	1	1	4	1	20000	1	1	1	1	1	80	3	0	0	0	0
27	2	1	1	5	1	66667	1	1	1	1	1	90	2	0	0	0	0
32	2	1	1	5	1	33333	1	1	1	1	1	90	2	0	0	0	0
24	2	1	2	5	1	37500	1	1	1	1	1	85	2	0	0	0	0
34	2	1	1	4	3	66667	1	1	1	1	1	80	3	0	0	0	0
36	2	1	1	3	1	25000	1	1	1	1	1	90	4	0	0	0	0
29	2	1	1	2	1	13714	1	1	1	1	1	90	1	0	0	0	0
26	2	1	1	5	1	80000	1	1	1	1	1	98	2	0	0	0	0
31	2	1	1	3	3	25000	1	1	1	1	1	80	2	0	0	0	0
30	2	1	1	5	1	50000	1	1	1	1	1	80	2	0	0	0	0
33	2	1	1	5	3	23333	1	1	1	1	1	85	3	0	0	0	0
34	2	1	9	4	1	20000	1	1	1	1	1	80	2	0	0	0	0
37	2	1	1	3	1	20000	1	1	1	1	1	95	1	0	0	0	0
18	2	1	2	3	1	20000	1	1	1	1	1	80	4	0	0	0	0
41	2	1	1	3	1	20000	1	1	1	1	1	90	4	1	0	0	0
40	2	1	1	2	1	23333	1	1	1	2	1	90	3	0	0	0	0
18	2	1	2	3	4	23333	1	1	1	1	1	95	3	0	0	0	0
37	2	1	1	3	1	22500	1	1	1	1	1	90	2	0	0	0	0
41	2	1	1	2	1	25000	1	1	1	1	1	80	3	1	0	0	0
39	2	1	1	3	1	25000	1	1	1	1	1	95	2	0	0	0	0
31	2	1	1	2	1	50000	1	1	1	1	1	90	2	0	0	0	0
31	2	1	1	4	1	33333	1	1	1	1	1	90	3	0	0	0	0
40	2	1	1	3	1	45000	1	1	1	2	1	80	4	0	0	0	0
16	2	1	2	4	4	45000	1	1	1	1	1	90	2	9	0	0	0
31	2	1	1	3	1	20000	1	1	1	1	1	88	4	0	0	0	0
16	2	1	2	4	4	20000	1	1	1	1	1	95	2	0	0	0	0
20	2	1	2	3	1	32500	1	1	1	1	2	90	3	0	0	0	0
41	2	2	1	3	1	16250	1	1	1	1	1	85	3	0	0	0	0
21	2	2	2	5	4	16250	1	1	1	1	1	95	2	0	0	0	0
24	2	1	2	5	1		1	1	1	1	1	90	2	0	0	0	0
36	2	1	1	2	3	16000	1	1	1	1	1	80	4	0	0	0	0
19	2	1	2	3	1	16000	1	1	1	1	1	90	2	0	0	0	0
31	2	1	1	5	1	83333	1	1	1	1	1	90	3	0	0	0	0
26	2	1	1	5	1	50000	1	1	1	1	1	90	2	0	0	0	0
41	2	1	1	5	1	100000	1	1	1	1	1	95	2	0	0	0	0
27	2	1	1	4	1	10000	1	1	1	1	1	100	2	0	0	0	0
27	2	1	1	5	1	16667	1	1	1	1	1	80	3	0	0	0	0
37	2	1	1	3	1	25000	1	1	1	1	1	80	3	0	0	0	0
34	2	1	1	4	1	36667	1	1	1	1	1	90	2	0	0	0	0
23	2	1	2	5	1	133333	1	1	1	1	1	90	2	0	0	0	0
18	2	1	2	5	4	75000	1	1	1	1	1	90	2	0	0	0	0
41	2	1	1	4	1	37500	1	1	1	2	2	50	5	1	0	0	0
17	2	1	2	4	4	50000	1	1	1	1	1	90	1	0	0	0	0
40	2	1	1	4	1	33333	1	1	1	1	1	93	2	0	0	0	0
32	2	1	1	5	1	50000	1	1	1	1	1	90	3	0	0	0	0
38	2	1	1	3	1	25000	1	1	1	1	1	90	3	0	0	0	0
44	2	1	1	3	3	26667	1	1	1	1	1	95	3	0	0	0	0
29	2	1	1	4	1	66667	1	1	1	1	1	80	2	0	0	0	0
36	2	1	1	5	1	66667	1	1	1	1	1	80	3	0	0	0	0
25	2	1	1	3	3	23333	1	1	1	1	1	80	4	0	0	0	0
28	2	1	1	3	1	25000	1	1	1	1	1	90	3	0	0	0	0
23	2	2	1	3	3		1	1	1	1	1	80	3	0	0	0	0
30	2	1	1	4	3		1	1	1	1	1	85	3	0	0	0	0
26	2	1	1	3	3	10000	1	1	1	1	1	100	1	0	0	0	0
31	2	1	1	5	1	30000	1	1	1	1	1	100	1	0	0	0	0
27	2	1	1	4	1	23333	1	1	1	1	1	90	2	0	0	0	0
27	2	1	1	3	1	25000	1	1	1	1	1	90	1	0	0	0	0
38	2	1	1	3	3	40000	1	1	1	1	1	95	1	0	0	0	0
28	2	1	1	4	1	16667	1	1	1	1	1	80	2	0	0	0	0
35	2	1	1	5	1	33333	1	1	1	1	1	85	2	1	0	0	0
39	2	1	1	3	1	23333	1	1	1	1	1	80	1	0	0	0	0
42	2	1	1	2	1	30000	1	1	1	1	1	90	2	0	0	0	0
43	2	1	1	4	1	30000	1	1	1	1	1	90	2	0	0	0	0
20	2	1	2	5	1	30000	1	1	1	1	1	90	2	0	0	0	0
33	2	1	1	4	1	12500	1	1	1	1	1	100	3	0	0	0	0
28	2	1	1	4	1	20000	1	1	1	1	1	80	3	0	0	0	0
41	2	1	1	5	1	12500	1	1	1	1	1	90	1	0	0	0	0
37	2	1	1	4	1	16667	1	1	1	1	1	90	1	0	0	0	0
22	2	1	1	3	1	33333	1	1	1	1	1	95	2	0	0	0	0
34	2	1	1	4	3	33333	1	1	1	1	1	90	2	0	0	0	0
28	2	1	2	4	1	33333	1	1	1	1	1	95	1	0	0	0	0
39	2	1	1	4	3	30000	1	1	1	1	1	70	4	1	0	0	0
30	2	1	1	5	1	66667	1	1	1	1	1	90	2	0	0	0	0
26	2	1	1	5	1	100000	1	2	1	1	1	85	2	0	0	0	0
22	2	1	2	5	1	42500	1	1	1	1	1	95	2	0	0	0	0
17	2	1	2	4	4	42500	1	1	1	1	1	95	2	0	0	0	0
23	2	1	1	4	1	20000	1	1	1	1	1	80	2	0	0	0	0
26	2	1	1	3	3	13333	1	1	1	1	1	80	3	0	0	0	0
29	2	1	1	4	3	16667	1	1	1	1	1	80	3	0	0	0	0
29	2	1	1	3	3	13333	1	1	1	1	1	80	3	0	0	0	0
29	2	1	1	3	3	10000	1	1	1	1	1	80	2	0	0	0	0
37	2	1	1	4	1	50000	1	1	1	1	1	80	2	0	0	0	0
33	2	1	1	3	1	26667	1	1	1	1	1	80	1	0	0	0	0
26	2	2	1	4	1	16667	1	1	1	1	1	90	3	0	0	0	0
34	2	1	1	3	1	40000	1	1	1	1	1	80	2	0	0	0	0
28	2	1	1	4	3	27500	1	1	1	1	1	100	3	0	0	0	0
27	2	1	1	4	1	25000	1	1	1	1	1	95	1	9	0	0	0
28	2	1	1	5	1	25000	1	1	1	1	1	95	1	9	0	0	0
27	2	1	1	4	3	133333	1	1	1	1	1	80	2	0	0	0	0
31	2	1	1	5	1	54000	1	1	1	1	1	80	3	0	0	0	0
30	2	1	1	5	1	93333	1	1	1	1	1	100	3	0	0	0	0
31	2	1	1	5	1	75000	1	1	1	1	1	90	2	0	0	0	0
32	2	1	1	4	1	50000	1	1	1	1	1	90	2	0	0	0	0
30	2	1	1	5	1	36000	1	1	1	1	1	90	2	0	0	0	0
32	2	1	1	5	1	87500	1	1	1	1	1	70	2	0	0	0	0
43	2	1	1	1	1	36000	2	1	1	2	1	82	2	0	0	0	0
26	2	1	1	3	1	26667	1	1	1	1	1		2	0	0	0	0
34	2	1	1	3	1	21429	1	1	1	2	1	88	2	0	0	0	0
26	2	1	2	5	1	53333	1	1	1	1	1	95	2	0	0	0	0
43	2	1	1	2	1	42000	1	1	1	1	1	80	3	1	0	0	0
19	2	1	2	3	1	42000	1	1	1	1	1	95	2	0	0	0	0
34	2	1	4	5	1	60000	1	1	1	1	1	90	3	0	0	0	0
39	2	1	1	4	1	55000	1	1	1	1	1	100	3	0	0	0	0
36	2	1	1	4	1	12500	1	1	1	1	1	70	3	0	0	0	0
33	2	1	1	5	1	46667	1	1	1	1	1	90	1	0	0	0	0
37	2	1	1	5	1	37500	1	1	1	1	1	80	2	0	0	0	0
40	2	1	1	4	1	20000	1	1	1	1	1	90	4	0	0	0	0
40	2	1	1	4	1	16667	1	1	1	1	1	80	3	0	0	0	0
39	2	1	1	5	1	16667	1	1	1	1	1	90	1	0	0	0	0
16	2	1	2	4	4	16667	1	1	1	1	1	90	1	0	0	0	0
36	2	1	1	4	1	55000	1	1	1	1	1	90	2	0	0	0	0
15	2	1	2	4	4	55000	1	1	1	1	1	95	2	0	0	0	0
22	2	1	2	4	1	26667	1	1	1	1	1	70	1	0	0	0	0
43	2	1	1	3	3	37500	1	1	1	1	1	80	3	1	0	0	0
30	2	1	1	5	1	50000	1	1	1	1	1	60	4	0	0	0	0
42	2	1	1	3	3	7500	1	1	1	1	1	80	3	0	0	0	0
39	2	1	1	4	1	35000	1	1	1	1	1	85	2	0	0	0	0
43	2	1	1	2	3	40000	1	1	1	1	1	85	1	0	0	0	0
30	2	1	1	5	1	26667	1	1	1	1	1	90	2	0	0	0	0
37	2	1	1	3	1	15000	1	1	1	1	1	85	2	0	0	0	0
22	2	1	1	4	1	12500	1	1	1	1	1	85	2	0	0	0	0
40	2	1	1	5	1	16667	1	1	1	1	1	90	2	0	0	0	0
39	2	1	1	4	1	26667	1	1	1	1	1	85	1	0	0	0	0
40	2	1	1	4	1	26667	1	1	1	1	1	90	2	0	0	0	0
33	2	1	1	5	1	23333	1	1	1	1	1	85	2	0	0	0	0
32	2	1	1	4	1	23333	1	1	1	1	1	85	2	0	0	0	0
29	2	1	1	4	3	30000	1	1	1	1	1	90	1	0	0	0	0
33	2	1	1	5	1	50000	1	1	1	1	1	85	2	0	0	0	0
26	2	1	1	5	1	24000	1	1	1	1	1	85	2	9	0	0	0
34	2	1	1	5	1	50000	1	1	1	1	1	90	2	0	0	0	0
30	2	1	1	3	3	12500	1	1	1	1	1	80	4	0	0	0	0
37	2	1	1	3	1	7500	1	1	1	1	1	70	3	0	0	0	0
15	2	1	2	3	3	10000	1	1	1	1	1	90	1	0	0	0	0
43	2	1	1	2	1	15000	1	1	1	1	1	80	2	0	0	0	0
28	2	1	1	3	3	10000	1	1	1	1	1	70	1	0	0	0	0
44	2	1	1	2	3	10000	1	1	1	1	1	80	3	0	0	0	0
30	2	1	1	5	1	8333	1	1	1	1	1	80	3	0	0	0	0
22	2	1	1	3	1	20000	1	1	1	1	1	80	3	0	0	0	0
28	2	1	1	2	2	15000	1	1	1	1	1	70	3	0	0	0	0
27	2	1	1	5	1	166667	1	1	1	1	1	90	2	0	0	0	0
33	2	1	3	4	1	112500	1	1	1	1	1	90	3	0	0	0	0
35	2	1	1	4	1	112500	1	1	1	1	1	90	3	0	0	0	0
21	2	1	2	5	4	10000	1	1	1	1	1	90	2	0	0	0	0
44	2	1	1	3	3	10000	1	1	1	1	1	90	2	0	0	0	0
43	2	1	1	3	1	50000	1	1	1	1	1	80	2	0	0	0	0
43	2	1	1	3	1	55000	1	1	1	1	1	80	4	0	0	0	0
22	2	1	1	3	1	40000	1	1	1	1	1	100	1	0	0	0	0
26	2	1	1	3	1	25000	1	1	1	1	1	85	3	0	0	0	0
27	2	1	1	5	1	25000	1	1	1	1	1	70	2	0	0	0	0
21	2	1	2	5	1	37500	1	1	1	1	1	90	2	0	0	0	0
27	2	1	1	3	1	30000	1	1	1	1	1	90	2	0	0	0	0
31	2	1	1	3	1	36000	1	1	1	1	1	70	2	0	0	0	0
32	2	1	1	5	1	40000	1	1	1	1	1	95	2	0	0	0	0
41	2	1	1	3	1	33333	1	1	1	1	1	80	3	0	0	0	0
33	2	1	1	4	1	25000	1	1	1	1	1	80	2	0	0	0	0
40	2	1	1	3	3	66667	1	1	1	1	1	90	1	0	0	0	0
25	2	1	1	4	1	3333	1	1	1	1	1	95	2	0	0	0	0
25	2	1	1	4	1	26667	1	1	1	1	1	85	2	0	0	0	0
19	2	1	1	4	1	20000	1	1	1	1	1	90	2	0	0	0	0
28	2	1	1	4	1	33333	1	1	1	1	1	90	2	0	0	0	0
28	2	1	1	4	1	26667	1	1	1	1	1	85	2	0	0	0	0
28	2	1	1	4	1	25000	1	1	1	1	1	90	2	0	0	0	0
38	2	1	2	4	1	3333	1	1	1	1	1	90	2	1	0	0	0
40	2	1	1	4	3	10000	1	1	1	1	2	30	5	0	0	0	0
23	2	1	1	4	1	15000	1	1	1	1	1	90	2	0	0	0	0
25	2	1	2	5	1	25000	1	1	1	1	1	100	2	0	0	0	0
36	2	1	1	3	3	10000	1	1	1	1	1	90	2	0	0	0	0
33	2	1	1	4	3	10000	1	1	1	1	1	80	3	0	0	0	0
24	2	1	1	3	1	10000	1	1	1	1	1	90	3	0	0	0	0
42	2	1	1	3	1	13333	1	1	1	1	1	100	1	0	0	0	0
42	2	1	1	3	1	8333	1	1	1	1	1	100	1	0	0	0	0
34	2	1	1	4	1	2500	1	1	1	1	1	90	1	0	0	0	0
30	2	1	1	4	1	2750	1	1	1	1	1	80	1	0	0	0	0
33	2	1	1	4	1	3333	1	1	1	1	1	80	3	0	0	0	0
23	2	1	2	4	1	20000	1	1	1	1	1	90	2	0	0	0	0
21	2	1	2	4	1	20000	1	1	1	1	1	100	2	0	0	0	0
31	2	1	1	4	1	3333	1	1	1	1	1	80	3	0	0	0	0
39	2	1	1	3	1	32500	1	1	1	1	1	90	2	0	0	0	0
40	2	1	1	3	1	11667	1	1	1	1	1	90	3	0	0	0	0
31	2	1	1	4	1	12500	1	1	1	1	1	100	1	0	0	0	0
29	2	1	2	5	1	50000	1	1	1	1	2	90	3	0	0	0	0
32	2	1	1	4	1	40000	1	1	1	1	1	90	1	0	0	0	0
42	2	1	1	4	1	25000	1	1	1	1	1	100	2	0	0	0	0
38	2	1	1	5	1	30000	1	1	1	1	1	90	3	0	0	0	0
43	2	1	1	3	1	36000	1	1	1	1	1	90	3	1	0	0	0
25	2	1	2	5	1	18000	1	1	1	1	1	90	2	0	0	0	0
26	2	1	2	5	1	90000	1	1	1	1	1	97	2	0	0	0	0
28	2	1	1	3	3		1	1	1	1	1	100	2	0	0	0	0
41	2	1	1	4	3	5000	1	1	1	1	1	90	4	0	0	0	0
34	2	1	1	3	1	25000	1	1	1	1	1	90	2	0	0	0	0
25	2	1	1	3	1	25000	1	1	1	1	1	90	2	0	0	0	0
43	2	1	1	2	1	25000	1	1	1	1	1	70	4	0	0	0	0
23	2	1	2	4	1	25000	1	1	1	1	1	80	3	0	0	0	0
19	2	1	2	3	1	25000	1	1	1	1	1	80	3	0	0	0	0
21	2	2	1	3	3	14000	1	1	1	1	1	70	3	0	0	0	0
30	2	1	1	3	3	26667	1	1	1	1	1	99	2	0	0	0	0
34	2	1	1	5	1	36000	1	1	1	1	1	90	2	0	0	0	0
31	2	1	1	5	1	20000	1	1	1	1	1	70	3	0	0	0	0
24	2	1	1	3	1	75000	1	1	1	1	1	90	4	0	0	0	0
19	2	1	2	4	1	60000	1	1	1	1	1	90	3	0	0	0	0
39	2	1	1	5	1	18000	1	1	1	1	1	90	3	0	0	0	0
37	2	1	1	4	1	18000	1	1	1	1	1	90	3	0	0	0	0
40	2	1	1	4	1	12000	1	1	1	1	1	90	3	0	0	0	0
20	2	1	2	5	1	30000	1	1	1	1	1	90	2	0	0	0	0
18	2	1	1	1	3	24000	1	1	1	1	1	80	3	0	0	0	0
25	2	1	1	3	1	28000	1	1	1	1	1	100	1	0	0	0	0
22	2	1	2	3	1	28000	1	1	1	1	1	90	1	0	0	0	0
19	2	1	2	3	1	28000	1	1	1	1	1	90	1	0	0	0	0
41	2	1	1	2	3	28000	1	1	1	1	1	80	1	0	0	0	0
32	2	1	1	3	1	25000	1	1	1	1	1	50	3	0	0	0	0
34	2	1	1	4	1	25000	1	1	1	1	1	90	3	0	0	0	0
40	2	1	1	3	1	25000	1	1	1	1	1	90	2	0	0	0	0
37	2	1	1	4	1	20000	1	1	1	1	1		9	0	0	0	0
30	2	1	1	3	1	23333	1	1	1	1	1		9	0	0	0	0
35	2	1	1	5	1	135000	1	1	1	1	1	95	2	0	0	0	0
40	2	1	1	5	1	93333	1	1	1	1	1	90	2	0	0	0	0
33	2	1	1	3	3	100000	1	1	1	1	1	88	3	0	0	0	0
35	2	1	1	5	1	46667	1	1	1	1	1	90	3	0	0	0	0
38	2	1	1	4	1	33333	1	1	1	1	2	70	3	0	0	0	0
33	2	1	1	5	1	40000	1	1	1	1	1	100	1	0	0	0	0
31	2	1	1	3	3	30000	1	1	1	1	1	100	1	0	0	0	0
39	2	1	1	4	1	24000	1	1	1	1	1	100	1	0	0	0	0
32	2	1	1	5	1	40000	1	1	1	1	1	100	1	0	0	0	0
34	2	1	1	5	1	11667	1	1	1	1	1	90	1	0	0	0	0
41	2	1	1	4	1	30000	1	1	1	1	1	100	1	0	0	0	0
18	2	1	2	4	4	30000	1	1	1	1	1	100	1	0	0	0	0
32	2	1	1	4	1	30000	1	1	1	1	1	90	1	0	0	0	0
36	2	1	1	5	1	20000	1	1	1	1	1	80	2	0	0	0	0
40	2	1	1	4	1	26667	1	1	1	1	1	90	3	0	0	0	0
44	2	1	1	3	3	20000	1	1	1	1	1	100	1	0	0	0	0
34	2	1	1	4	1	16000	1	1	1	1	1	95	1	0	0	0	0
28	2	1	1	5	1	45000	1	1	1	1	1	90	2	0	0	0	0
41	2	1	1	4	3	16667	1	1	1	1	1	90	2	0	0	0	0
38	2	1	1	3	3	25000	1	1	1	1	1	80	2	0	0	0	0
42	2	1	1	4	1	50000	1	1	1	1	1	100	1	0	0	0	0
42	2	1	1	3	1	13333	1	1	1	1	1	100	2	0	0	0	0
19	2	1	2	4	4	13333	1	1	1	1	1	100	1	0	0	0	0
21	2	1	1	3	1	40000	1	1	1	1	1	90	2	0	0	0	0
38	2	1	1	4	3	37500	1	1	1	1	1	90	1	0	0	0	0
34	2	1	1	5	1	20000	1	1	1	1	1	80	3	0	0	0	0
44	2	1	1	3	1	25000	1	1	1	1	1	80	4	0	0	0	0
18	2	1	2	4	4	25000	1	1	1	1	1	90	2	0	0	0	0
16	2	1	2	4	4	25000	1	1	1	1	1	90	2	0	0	0	0
40	2	1	1	3	1	50000	1	1	1	1	1	100	2	0	0	0	0
31	2	1	1	3	1	2500	1	1	1	1	1	100	1	0	0	0	0
29	2	1	1	4	1	37500	1	1	1	1	1	90	3	0	0	0	0
38	2	1	1	2	1	20000	1	1	1	1	1	90	2	0	0	0	0
17	2	1	2	3	4	20000	1	1	1	1	1	95	1	0	0	0	0
26	2	1	1	4	1	33333	1	1	1	1	1	75	3	0	0	0	0
31	2	1	1	3	3	10000	1	1	1	1	1	90	1	0	0	0	0
33	2	1	1	3	1	25000	1	1	1	1	1	80	4	0	0	0	0
43	2	2	1	3	3	25000	1	1	1	1	1	90	1	0	0	0	0
41	2	1	1	4	1	70000	1	1	1	1	1	100	2	0	0	0	0
18	2	1	2	5	4	70000	1	1	1	1	1	100	2	0	0	0	0
30	2	1	1	3	1	30000	1	1	1	1	1	90	2	0	0	0	0
29	2	1	1	3	3	16667	1	1	1	1	1	90	2	0	0	0	0
31	2	2	1	3	1	16667	1	1	1	1	1	60	3	0	0	0	0
35	2	1	1	2	3	11250	1	1	1	1	1	80	2	0	0	0	0
28	2	1	1	3	1	30000	1	1	1	1	1	90	2	0	0	0	0
27	2	1	2	4	1	26667	1	1	1	1	1	100	2	0	0	0	0
37	2	1	1	4	1	10800	1	1	1	1	2	100	1	1	0	0	0
33	2	1	4	5	1	40000	1	1	1	1	1	100	2	0	0	0	0
29	2	1	1	4	1	30000	1	1	1	1	1	90	2	0	0	0	0
31	2	2	1	2	1	30000	1	1	1	1	1	90	3	0	0	0	0
29	2	1	1	4	1	33333	1	1	1	1	1	90	2	0	0	0	0
27	2	1	1	3	1	23333	1	1	1	1	1	85	3	0	0	0	0
33	2	1	1	3	3	30000	1	1	1	1	1	80	3	0	0	0	0
30	2	1	1	3	1	20000	1	1	1	1	1	80	2	0	0	0	0
39	2	1	1	2	1	20000	1	1	1	1	1	80	3	0	0	0	0
40	2	1	1	1	1	13333	1	1	1	1	1	90	2	0	0	0	0
28	2	1	1	4	1	40000	1	1	1	1	1	80	2	0	0	0	0
38	2	1	1	2	1	30000	1	1	1	1	1	80	3	0	0	0	0
34	2	1	1	3	1	25000	1	1	1	1	1	100	2	0	0	0	0
28	2	1	1	3	1	26667	1	1	1	1	1	90	2	0	0	0	0
34	2	1	1	2	1	25000	1	1	1	1	1	80	2	0	0	0	0
33	2	1	1	4	1	33333	1	1	1	1	1	90	2	0	0	0	0
28	2	1	1	4	1	27500	1	1	1	1	1	90	2	0	0	0	0
32	2	1	1	4	3	17500	1	1	1	1	1	95	2	0	0	0	0
31	2	1	2	3	3	26667	1	1	1	1	1	90	2	0	0	0	0
31	2	1	1	3	1	30000	1	1	1	1	1	85	2	0	0	0	0
17	2	1	2	3	1	30000	1	1	1	1	1	90	2	0	0	0	0
37	2	1	1	2	1	16667	1	1	1	1	1	85	2	0	0	0	0
31	2	1	1	3	1	11667	1	1	1	1	1	95	2	0	0	0	0
29	2	1	1	2	1	50000	1	1	1	1	1	90	3	0	0	0	0
34	2	1	1	3	1	13333	1	1	1	1	1	90	2	0	0	0	0
25	2	1	1	3	3	15000	1	1	1	1	1	90	2	0	0	0	0
39	2	1	1	3	1	50000	1	1	1	1	1	90	4	0	0	0	0
38	2	1	1	4	1	66667	1	1	1	1	1	80	4	1	0	0	0
28	2	1	1	5	1	7200	1	1	1	1	1	80	1	0	0	0	0
37	2	1	1	4	1	20000	1	1	1	1	1	90	2	0	0	0	0
37	2	1	1	4	1	33333	1	1	1	1	1	90	2	0	0	0	0
21	2	1	1	3	3	20000	1	1	1	1	1	90	3	0	0	0	0
33	2	1	1	4	9	45000	1	1	1	1	1	90	3	0	0	0	0
44	2	1	9	4	1	83333	1	1	1	1	1	85	1	0	0	0	0
42	2	1	1	3	1	45000	1	1	1	1	1	85	2	0	0	0	0
42	2	1	1	5	1	33333	1	1	1	1	1	80	9	0	0	0	0
35	2	1	1	4	1	20000	1	1	1	2	1	90	3	0	0	0	0
44	2	1	1	3	1	15000	1	1	1	1	1	90	3	1	0	0	0
32	2	1	1	3	1	5000	1	1	1	1	1	80	3	0	0	0	0
24	2	1	2	5	1	26667	1	1	1	1	1	98	2	0	0	0	0
39	2	1	1	4	1	36667	1	1	1	1	1	90	3	9	0	0	0
33	2	1	1	5	1	20000	1	1	1	1	1	90	2	0	0	0	0
39	2	1	1	5	1	16667	1	1	1	1	1	98	2	0	0	0	0
31	2	1	1	3	1	30000	1	1	1	1	1	90	1	0	0	0	0
33	2	1	2	4	1	40000	1	1	1	1	1	90	1	0	0	0	0
31	2	1	1	3	3	25000	1	1	1	1	1	90	2	0	0	0	0
28	2	1	1	5	1	60000	1	1	1	1	1	90	2	0	0	0	0
32	2	1	1	5	1	25000	1	1	1	1	1	80	2	0	0	0	0
31	2	1	1	2	1	26667	1	1	1	1	1	90	2	0	0	0	0
25	2	1	2	5	1	33333	1	1	1	1	1	90	2	0	0	0	0
38	2	1	1	3	1	33333	1	1	1	1	1	70	4	1	0	0	0
23	2	1	2	3	1	10000	1	1	1	1	1	90	2	0	0	0	0
34	2	1	1	3	1	12000	1	1	1	1	1	70	2	1	0	0	0
28	2	1	1	2	1	30000	1	1	1	1	1	90	3	0	0	0	0
28	2	1	1	4	3	26667	1	1	1	1	1	90	2	0	0	0	0
33	2	1	1	4	3	20000	1	1	1	1	1	80	2	0	0	0	0
43	2	1	4	5	1	50000	1	1	1	1	1	70	3	1	0	0	0
21	2	1	2	5	1	50000	1	1	1	1	1	80	3	0	0	0	0
29	2	1	1	5	1	25000	1	1	1	1	1	90	2	0	0	0	0
20	2	1	1	5	3	50000	1	1	1	1	1	90	2	0	0	0	0
34	2	1	1	4	1	26667	1	1	1	1	1	90	2	0	0	0	0
39	2	1	1	3	1	8125	1	1	1	1	1	70	2	0	0	0	0
17	2	1	2	4	4	8125	1	1	1	1	1	100	2	0	0	0	0
38	2	1	1	4	1	22667	1	1	1	1	1	90	2	0	0	0	0
43	2	1	1	3	1	16250	1	1	1	1	1	80	4	1	0	0	0
33	2	1	1	3	1	16667	1	1	1	1	1	100	2	0	0	0	0
41	2	1	1	3	1	15000	1	1	1	1	1	80	2	0	0	0	0
16	2	1	2	3	1	25000	1	1	1	1	1	90	3	0	0	0	0
27	2	1	1	3	1	17143	1	1	1	1	1	85	2	0	0	0	0
25	2	1	1	3	1	20000	1	1	1	1	1	90	3	0	0	0	0
44	2	1	1	3	1	25000	1	1	1	1	1	50	4	0	0	0	0
37	2	1	1	5	1	50000	1	1	1	1	1	80	3	1	0	0	0
32	2	1	1	5	1	37500	1	1	1	1	1	90	2	0	0	0	0
29	2	1	1	3	1	26667	1	1	1	1	1	90	3	0	0	0	0
32	2	1	1	3	1	25000	1	1	1	1	1	99	2	0	0	0	0
34	2	1	1	2	1	17500	1	1	1	1	1	90	2	0	0	0	0
27	2	1	2	3	1	20000	1	1	1	1	1	90	3	0	0	0	0
29	2	1	2	5	1	20000	1	1	1	1	1	90	3	0	0	0	0
24	2	1	1	4	1	20000	1	1	1	1	1	90	2	0	0	0	0
39	2	1	1	3	1	12500	1	1	1	1	1	80	4	1	0	0	0
43	2	9	1	5	1	50000	1	1	1	1	1	80	2	0	0	0	0
29	2	1	1	5	1	50000	1	1	1	1	1	90	2	0	0	0	0
25	2	1	1	4	1	7500	1	1	1	1	1	80	2	0	0	0	0
24	2	1	1	3	1	30000	1	1	1	1	1	90	3	9	0	0	0
40	2	1	1	2	1	25000	1	1	1	1	1	80	2	0	0	0	0
24	2	1	2	4	1	25000	1	1	1	1	1	80	9	0	0	0	0
22	2	1	2	4	1	25000	1	1	1	1	1	80	9	0	0	0	0
33	2	1	1	3	1	21667	1	1	1	1	1	80	1	0	0	0	0
30	2	1	1	4	1	16667	1	1	1	1	1	75	1	0	0	0	0
39	2	1	1	2	1	33333	1	1	1	1	1	80	3	0	0	0	0
27	2	1	1	4	1	30000	1	1	1	1	1		2	0	0	0	0
22	2	1	1	4	1	23333	1	1	1	1	1	100	2	0	0	0	0
32	2	1	1	3	1	23333	1	1	1	1	1	90	3	0	0	0	0
31	2	1	1	3	1	20000	1	1	1	1	1	90	3	0	0	0	0
28	2	1	1	2	1	15000	1	1	1	1	1		9	0	0	0	0
30	2	1	1	5	1	50000	1	1	1	1	1	80	2	0	0	0	0
30	2	1	1	4	1	25000	1	1	1	1	1	80	2	0	0	0	0
42	2	1	3	4	1	24000	1	1	1	1	1	70	4	0	0	0	0
36	2	1	1	4	1	50000	1	1	1	1	1	90	3	0	0	0	0
31	2	1	1	2	3	100000	1	1	1	1	1	80	2	0	0	0	0
21	2	1	2	5	1	50000	1	1	1	1	1	80	2	0	0	0	0
23	2	1	2	5	1	22500	1	1	1	1	1	90	2	9	0	0	0
30	2	1	1	3	3	26667	1	1	1	1	1	90	2	0	0	0	0
26	2	1	1	5	1	26667	1	1	1	1	1	90	2	0	0	0	0
24	2	1	1	3	3	10000	1	1	1	1	1	90	2	0	0	0	0
40	2	1	1	4	3	20000	1	1	1	1	1	80	2	0	0	0	0
37	2	1	1	3	1	12000	1	1	1	1	1	90	2	0	0	0	0
24	2	1	1	3	2	20000	1	1	1	1	1	90	3	0	0	0	0
29	2	1	1	4	3	23333	1	1	1	1	1	70	4	0	0	0	0
29	2	1	1	4	3	16667	1	1	1	1	1	90	2	0	0	0	0
35	2	1	1	4	1		1	1	1	1	1	80	2	0	0	0	0
33	2	1	1	5	1	17500	1	1	1	1	1	78	3	0	0	0	0
33	2	1	1	4	3	16667	1	1	1	1	1	100	1	0	0	0	0
23	2	1	2	5	1	7500	1	1	1	1	1	90	2	0	0	0	0
42	2	1	1	4	1	10000	1	1	1	2	1	80	4	0	0	0	0
20	2	1	2	5	1	10000	1	1	1	1	1	95	3	0	0	0	0
18	2	1	2	4	4	10000	1	1	1	1	1	95	3	0	0	0	0
33	2	1	1	4	1	20000	1	1	1	1	1	100	3	0	0	0	0
44	2	1	1	2	3	25000	1	1	1	1	1	90	3	0	0	0	0
18	2	1	2	4	4	25000	1	1	1	1	1	100	2	0	0	0	0
20	2	2	2	4	1	20000	1	1	1	1	1	100	2	0	0	0	0
29	2	1	1	4	1	8000	1	1	1	1	1	100	2	0	0	0	0
37	2	1	1	3	3	20000	1	1	1	1	1	90	3	0	0	0	0
27	2	1	1	3	1	6250	1	1	1	1	1	80	3	0	0	0	0
28	2	1	2	5	1	100000	1	1	1	1	1	70	3	0	0	0	0
27	2	1	1	5	1	66667	1	1	1	1	1	90	2	0	0	0	0
40	2	1	1	3	1	20000	1	1	1	1	1	80	4	1	0	0	0
28	2	1	1	5	1	66667	1	1	1	1	1	90	2	0	0	0	0
33	2	1	1	5	1	33333	1	1	1	1	1	90	3	0	0	0	0
32	2	1	1	5	3	33333	1	1	1	1	1	90	3	0	0	0	0
28	2	1	1	5	1	37500	1	1	1	1	1	100	1	0	0	0	0
29	2	1	1	5	1	12500	1	1	1	1	1	100	1	0	0	0	0
33	2	1	1	4	1	50000	1	1	1	1	1	90	2	0	0	0	0
30	2	1	1	5	1	25000	1	1	1	1	1	90	2	0	0	0	0
29	2	1	1	5	1	30000	1	1	1	1	1	90	2	0	0	0	0
44	2	1	1	5	1	150000	1	1	1	1	1	90	2	0	0	0	0
44	2	1	1	3	3	25000	1	1	1	1	1	75	3	0	0	0	0
29	2	1	1	5	1	37500	1	1	1	1	1	80	2	0	0	0	0
38	2	1	1	4	1	100000	1	1	1	1	1	90	2	0	0	0	0
32	2	1	1	5	1	40000	1	1	1	1	1	80	2	0	0	0	0
32	2	1	1	4	3	50000	1	1	1	1	1	98	2	0	0	0	0
31	2	1	1	4	1	33333	1	1	1	1	1	90	2	0	0	0	0
32	2	1	1	5	1	25000	1	1	1	1	1	70	4	0	0	0	0
33	2	1	1	4	1	50000	1	1	1	1	1	90	3	0	0	0	0
34	2	1	1	4	1	25000	1	1	1	1	1	100	2	0	0	0	0
44	2	1	1	5	3	16667	1	1	1	1	1	90	2	0	0	0	0
24	2	1	1	5	1	10000	1	1	1	1	1	90	2	0	0	0	0
24	2	1	1	4	1	8000	1	1	1	1	1	80	3	0	0	0	0
24	2	1	2	3	1	8000	1	1	1	1	1	80	3	0	0	0	0
36	2	1	1	5	3	33333	1	1	1	1	1	90	1	0	0	0	0
41	2	1	1	2	1	15000	1	1	1	1	1	90	1	0	0	0	0
16	2	1	2	4	4	15000	1	1	1	1	1	100	1	0	0	0	0
43	2	1	4	3	1	5000	1	1	1	1	1	60	4	1	0	0	0
34	2	1	1	3	1	12500	1	1	1	1	1	70	3	0	0	0	0
35	2	1	1	4	1		1	1	1	1	1	80	3	0	0	0	0
43	2	1	1	3	1		1	1	1	1	1	90	4	0	0	0	0
26	2	1	1	3	3	60000	1	1	1	1	1	80	1	0	0	0	0
37	2	1	1	3	3	16667	1	1	1	1	1	80	1	0	0	0	0
31	2	1	1	3	1	5000	1	1	1	1	1	90	2	0	0	0	0
20	2	1	2	5	4	25000	1	1	1	1	1	90	2	0	0	0	0
16	2	1	2	4	4	25000	1	1	1	1	1	100	2	0	0	0	0
24	2	1	2	4	1	5000	1	1	1	1	1	90	4	0	0	0	0
19	2	1	2	3	1	5000	1	1	1	1	1	95	2	0	0	0	0
32	2	2	1	4	1	25000	1	1	1	1	1	50	3	0	0	0	0
38	2	1	1	4	3	37500	1	1	1	1	1	90	2	0	0	0	0
24	2	1	1	5	1	33333	1	1	1	1	1	70	3	0	0	0	0
34	2	1	1	2	1	40000	1	1	1	1	1	90	2	0	0	0	0
43	2	1	1	5	1	15000	1	1	1	1	1	90	4	0	0	0	0
41	2	1	1	2	1	10000	1	1	1	1	1	90	2	0	0	0	0
37	2	1	1	5	1	33333	1	1	1	1	1	90	2	0	0	0	0
28	2	1	1	5	1	116667	1	1	1	1	1	95	2	0	0	0	0
28	2	1	1	4	3	13333	1	1	1	1	1	80	2	0	0	0	0
30	2	1	1	5	1	62500	1	1	1	1	1	90	2	9	0	0	0
25	2	1	1	3	1	25000	1	1	1	1	1	90	2	0	0	0	0
40	2	1	2	3	3	15000	1	1	1	1	1	90	3	0	0	0	0
25	2	1	1	4	3	125000	1	1	1	1	1	1	2	0	0	0	0
39	2	1	1	4	1	40000	1	1	1	1	1	100	2	0	0	0	0
26	2	1	2	5	1	25000	1	1	1	1	1	80	2	0	0	0	0
26	2	1	2	5	1	25000	1	1	1	1	1	90	2	0	0	0	0
39	2	1	1	5	1	250000	1	1	1	1	1	90	2	0	0	0	0
36	2	1	1	5	1	80000	1	1	1	1	1	90	2	0	0	0	0
37	2	1	1	5	1	40000	1	1	1	1	1	90	2	0	0	0	0
25	2	1	1	5	1	25000	1	1	1	1	1	90	2	0	0	0	0
16	2	2	2	4	4	133333	1	1	1	1	1	100	9	9	0	0	0
31	2	1	1	5	1	66667	1	1	1	1	2	70	4	0	0	0	0
25	2	1	1	4	1	25000	1	1	1	1	1	100	1	0	0	0	0
35	2	1	1	3	1	20000	1	1	1	1	1	60	4	0	0	0	0
30	2	1	1	4	1	66667	1	1	1	1	1	80	2	1	0	0	0
22	2	1	1	4	1	26667	1	1	1	1	1	100	2	0	0	0	0
20	2	1	2	5	4	125000	1	1	1	1	1	100	2	0	0	0	0
24	2	1	1	3	1	25000	1	1	1	1	1	90	3	0	0	0	0
18	2	1	2	4	4	100000	1	1	1	1	1	100	2	0	0	0	0
32	2	1	1	4	1	15000	1	1	1	1	1	90	3	0	0	0	0
38	2	1	1	4	1	40000	1	1	1	1	1	75	3	0	0	0	0
16	2	1	2	4	4	40000	1	1	1	1	1	80	3	0	0	0	0
36	2	1	1	5	1	20000	1	1	1	1	1	90	2	0	0	0	0
43	2	1	4	5	1	40000	1	1	1	1	1	90	4	0	0	0	0
24	2	1	1	3	3	16667	1	1	1	1	1	80	1	0	0	0	0
18	2	1	2	5	4	3333	1	1	1	1	1	80	2	0	0	0	0
34	2	1	1	5	1	10000	1	1	1	1	2	80	3	0	0	0	0
18	2	1	2	5	4	5000	1	1	1	1	1	80	2	0	0	0	0
33	2	1	1	4	1	16667	1	1	1	1	1	100	3	0	0	0	0
30	2	1	2	4	1	17500	1	1	1	1	1	90	3	0	0	0	0
32	2	1	1	4	1	26667	1	1	1	1	1	100	3	0	0	0	0
34	2	1	1	5	1	66667	1	1	1	1	1	90	2	0	0	0	0
25	2	1	2	5	3	12500	1	1	1	1	1	90	1	0	0	0	0
33	2	1	1	5	1	12500	1	1	1	1	1	80	2	0	0	0	0
26	2	1	1	4	1	16667	1	1	1	1	1	90	2	0	0	0	0
44	2	1	1	4	1	50000	1	1	1	1	1	90	2	0	0	0	0
29	2	1	2	4	1	6667	1	1	1	1	1	100	3	0	0	0	0
39	2	1	1	4	1	12500	1	1	1	1	1	80	4	0	0	0	0
32	2	1	1	5	3	116667	1	1	1	1	1	90	2	0	0	0	0
30	2	1	1	5	1	40000	1	1	1	1	1	90	1	0	0	0	0
36	2	1	1	5	1	50000	1	1	1	1	1	90	2	0	0	0	0
43	2	1	4	5	3	40000	1	1	1	1	1	80	4	1	0	0	0
34	2	1	1	3	1	25714	1	1	1	1	1	85	2	0	0	0	0
38	2	1	1	4	1	66667	1	1	1	1	1	85	2	0	0	0	0
27	2	1	1	5	1	100000	1	1	1	1	1	90	2	0	0	0	0
41	2	1	1	5	1	22000	1	1	1	1	1	90	2	0	0	0	0
34	2	1	1	4	1	40000	1	1	1	1	1	90	2	0	0	0	0
33	2	1	1	5	1	60000	1	1	1	1	1	90	3	1	0	0	0
30	2	1	1	5	1	83333	1	1	1	1	1	90	3	0	0	0	0
38	2	1	1	3	1	13333	1	1	1	1	1	90	3	0	0	0	0
39	2	1	1	3	1	10000	1	1	1	1	1	90	3	0	0	0	0
36	2	1	1	5	1	100000	1	1	1	1	1	90	1	0	0	0	0
26	2	1	1	4	3	16667	1	1	1	1	1	80	2	0	0	0	0
32	2	1	1	5	1	60000	1	1	1	1	1	70	3	9	0	0	0
33	2	1	1	4	3	50000	1	1	1	1	1	70	2	0	0	0	0
36	2	1	1	5	1	66667	1	1	1	1	1	80	4	0	0	0	0
40	2	1	1	4	3	50000	1	1	1	1	1	90	2	0	0	0	0
41	2	1	1	5	3	66667	1	1	1	1	1	85	2	0	0	0	0
32	2	1	1	5	1	100000	1	1	1	1	1	90	2	0	0	0	0
36	2	1	1	4	1	66667	1	1	1	1	1	90	2	0	0	0	0
37	2	1	1	4	1	6429	1	1	1	1	1	80	2	0	0	0	0
38	2	1	1	3	1	11667	1	1	1	1	1	70	4	0	0	0	0
36	2	1	1	5	1	75000	1	1	1	1	1	90	2	0	0	0	0
43	2	1	1	5	1	37500	1	1	1	1	1	80	1	9	0	0	0
16	2	1	2	4	4	37500	1	1	1	1	1	90	1	9	0	0	0
35	2	1	1	5	1	75000	1	1	1	1	1	80	2	0	0	0	0
37	2	1	1	5	1	33333	1	1	1	1	1	95	1	0	0	0	0
33	2	1	1	5	1	60000	1	1	1	1	1	80	3	0	0	0	0
26	2	1	1	4	3	26667	1	1	1	1	1	100	2	0	0	0	0
29	2	1	1	3	1	15000	1	1	1	1	1	90	2	0	0	0	0
21	2	1	1	4	3	25000	1	1	1	1	1	80	2	0	0	0	0
28	2	1	1	5	1	90000	1	1	1	1	1	80	1	0	0	0	0
24	2	1	1	3	3	15000	1	1	1	1	1	90	2	0	0	0	0
24	2	1	2	5	3	116667	1	1	1	1	1	85	2	0	0	0	0
23	2	1	1	4	3	25000	1	1	1	1	1	85	2	0	0	0	0
28	2	1	1	5	1	33333	1	1	1	1	1	80	3	0	0	0	0
37	2	1	1	3	1	30000	1	1	1	1	1	85	3	0	0	0	0
31	2	1	1	5	1	50000	1	1	1	1	1	80	3	0	0	0	0
35	2	1	1	5	1	66667	1	1	1	1	1	85	3	0	0	0	0
43	2	1	1	2	3	6000	1	1	1	1	1	100	2	0	0	0	0
34	2	1	1	3	1	3333	1	1	1	1	1	90	3	0	0	0	0
23	2	1	1	4	1	60000	1	1	1	1	1	85	2	0	0	0	0
21	2	1	2	4	1	25000	1	1	1	1	1	90	2	0	0	0	0
43	2	1	1	2	1	40000	1	1	1	1	1	85	3	0	0	0	0
26	2	1	1	5	1	26667	1	1	1	1	1	85	2	9	0	0	0
42	2	1	1	2	1	50000	1	1	1	1	1	80	2	1	0	0	0
27	2	1	1	5	1	25000	1	1	1	1	1	85	3	0	0	0	0
28	2	1	1	3	1	30000	1	1	1	1	1	80	3	0	0	0	0
34	2	1	1	5	1	66667	1	1	1	1	1	70	4	0	0	0	0
17	2	1	2	4	4	37500	1	1	1	1	1	70	3	0	0	0	0
32	2	1	1	3	1	23333	1	1	1	2	2	60	4	0	0	0	0
34	2	1	1	3	3	23333	1	1	1	1	1	70	3	0	0	0	0
34	2	1	1	5	1	75000	1	1	1	1	1	90	1	0	0	0	0
26	2	1	1	5	1	50000	1	1	1	1	1	85	2	0	0	0	0
40	2	1	1	5	1	66667	1	1	1	1	1	85	3	0	0	0	0
25	2	1	1	3	1	40000	1	1	1	1	1	85	2	0	0	0	0
34	2	1	1	5	1	66667	1	1	1	1	1	85	3	0	0	0	0
41	2	1	1	4	1	75000	1	1	1	1	1	80	2	0	0	0	0
38	2	1	1	4	1	250000	1	1	1	1	1	80	2	0	0	0	0
24	2	1	2	3	1	66667	1	1	1	1	1	85	2	0	0	0	0
28	2	1	1	4	1	3333	1	1	1	1	1	80	3	0	0	0	0
31	2	1	1	3	1	37500	1	1	1	1	1	70	2	0	0	0	0
26	2	2	1	3	3	17500	1	1	1	1	1	90	3	0	0	0	0
32	2	1	1	4	3	25000	1	1	1	1	1	90	2	0	0	0	0
30	2	1	1	5	1	83333	1	1	1	1	1	80	9	0	0	0	0
31	2	1	1	5	1	33333	1	1	1	1	1	90	3	0	0	0	0
35	2	1	1	4	1	50000	1	1	1	1	1	80	3	0	0	0	0
30	2	1	1	3	1	35000	1	1	1	1	1	80	2	0	0	0	0
29	2	1	1	5	1	50000	1	1	1	1	1	70	2	0	0	0	0
32	2	2	1	3	1	25000	1	1	1	1	1	80	3	0	0	0	0
38	2	1	1	3	1	26667	1	1	1	1	1	75	4	0	0	0	0
30	2	1	1	3	1	62500	1	1	1	1	1	90	3	0	0	0	0
23	2	1	2	5	1	7500	1	1	1	1	1	90	3	0	0	0	0
18	2	1	2	5	4	5000	1	1	1	1	1	100	3	0	0	0	0
20	2	1	1	3	1		1	1	1	1	1	70	3	0	0	0	0
36	2	1	1	3	1	5000	1	1	1	1	1	90	2	0	0	0	0
29	2	1	1	4	1	16667	1	1	1	1	1	80	3	0	0	0	0
23	2	1	1	3	3	26667	1	1	1	1	1	80	1	0	0	0	0
34	2	1	1	3	3	20000	1	1	1	1	1	100	4	0	0	0	0
23	2	1	2	3	1	6667	1	1	1	1	1	70	5	0	0	0	0
27	2	1	2	5	1	14000	1	1	1	1	1	90	2	0	0	0	0
22	2	1	2	5	1	14000	1	1	1	1	1	90	2	0	0	0	0
40	2	1	1	4	1	1667	1	1	1	1	1	80	3	0	0	0	0
33	2	1	1	2	3	7200	1	1	1	2	2	60	3	0	0	0	0
40	2	1	1	3	3	7000	1	1	1	1	1	70	3	1	0	0	0
38	2	1	1	3	1	12500	1	1	1	1	1	80	4	0	0	0	0
30	2	1	1	4	1	13333	1	1	1	1	1	80	3	0	0	0	0
23	2	1	1	3	3	16667	1	1	1	1	1	70	3	0	0	0	0
43	2	1	1	4	1	50000	1	1	1	1	1	80	4	0	0	0	0
24	2	1	1	3	1	22500	1	1	1	1	1	80	3	0	0	0	0
31	2	1	1	5	1	20000	1	1	1	1	1	80	1	0	0	0	0
40	2	1	1	3	1	37500	1	1	1	1	1	80	3	0	0	0	0
25	2	1	1	4	1	12000	1	1	1	1	1	90	2	0	0	0	0
41	2	1	1	4	3	12000	2	1	2	1	1	70	4	1	0	0	0
28	2	1	1	5	1	16667	1	1	1	1	1	80	2	0	0	0	0
35	2	1	1	5	3	50000	1	1	1	1	1	80	3	0	0	0	0
35	2	1	1	4	1	12500	1	1	1	1	1	90	3	0	0	0	0
35	2	1	1	4	1	30000	1	1	1	1	1	80	3	1	0	0	0
35	2	1	1	5	3	33333	1	1	1	1	1	80	3	0	0	0	0
31	2	1	1	3	1	66667	1	1	1	1	1	80	2	0	0	0	0
37	2	1	1	5	1	33333	1	1	1	1	1	80	3	0	0	0	0
29	2	1	1	4	1	33333	1	1	1	1	1	80	2	0	0	0	0
32	2	1	1	4	1	7500	1	1	1	1	1	90	4	0	0	0	0
42	2	1	1	4	3	16667	1	1	1	1	1	80	3	0	0	0	0
41	2	1	1	4	3	6000	1	1	1	2	1	70	4	1	0	0	0
26	2	1	1	4	3	33333	1	1	1	1	1	80	1	0	0	0	0
34	2	1	1	5	1	80000	1	1	1	1	1	90	3	0	0	0	0
33	2	1	1	4	1	50000	1	1	1	1	1	70	3	0	0	0	0
42	2	1	1	1	3		1	1	1	1	1	90	3	0	0	0	0
35	2	1	1	4	3		3	1	1	1	1	90	3	0	0	0	0
32	2	1	1	4	1	12500	1	1	1	1	1	90	2	0	0	0	0
23	2	1	2	3	1		1	1	1	1	1	90	2	0	0	0	0
19	2	1	2	3	1		1	1	1	1	1	90	2	0	0	0	0
30	2	1	1	4	1	40000	1	1	1	1	1	80	2	0	0	0	0
32	2	1	1	5	3	50000	1	1	1	1	1	60	2	0	0	0	0
44	2	1	1	3	3		1	1	1	1	1	90	2	0	0	0	0
22	2	1	1	4	1		1	1	1	1	1	90	2	0	0	0	0
30	2	1	1	4	1		1	1	1	1	1	90	2	0	0	0	0
31	2	1	1	5	3	30000	1	1	1	1	1	95	2	0	0	0	0
31	2	1	1	3	3	3333	1	1	1	1	1	90	4	0	0	0	0
30	2	1	2	5	3	60000	1	1	1	1	1	90	2	0	0	0	0
42	2	1	1	2	1	10000	1	1	1	1	1	70	5	1	0	0	0
20	2	1	2	3	1	10000	1	1	1	1	1	100	2	0	0	0	0
40	2	1	1	3	1	30000	1	1	1	1	1	100	2	1	0	0	0
22	2	1	2	5	3	20000	1	1	1	1	1	80	4	1	0	0	0
33	2	1	1	4	3	24000	1	1	1	1	1	90	3	0	0	0	0
39	2	1	1	3	1	4000	1	1	1	1	1	78	4	0	0	0	0
15	2	1	2	3	4	30000	1	1	1	1	1	90	3	0	0	0	0
31	2	1	1	3	3		1	1	1	1	1	85	2	0	0	0	0
43	2	1	1	4	1		1	1	1	1	1	90	2	0	0	0	0
35	2	1	1	3	1	40000	1	1	1	1	1	90	3	0	0	0	0
33	2	1	1	3	3	13333	1	1	1	1	1	80	3	0	0	0	0
29	2	1	1	3	1	26667	1	1	1	1	1	90	3	0	0	0	0
22	2	1	1	3	3	20000	1	1	1	1	1	70	4	0	0	0	0
33	2	1	1	5	1	100000	1	1	1	1	1	85	2	0	0	0	0
43	2	1	1	3	1	14000	1	1	1	1	1	90	2	0	0	0	0
17	2	1	2	3	1	14000	1	1	1	1	1	90	2	0	0	0	0
32	2	2	1	4	3	16667	1	1	1	1	1	85	2	0	0	0	0
33	2	1	1	5	1	13333	1	1	1	1	1	80	2	0	0	0	0
39	2	1	1	3	1	12500	1	1	1	1	1	80	3	0	0	0	0
33	2	1	1	4	3	16800	1	1	1	1	1	90	3	0	0	0	0
31	2	1	1	4	3	24000	1	1	1	1	1	90	2	0	0	0	0
24	2	1	1	3	1	36000	1	1	1	1	1	90	2	0	0	0	0
31	2	1	1	3	1	50000	1	1	1	1	1	90	2	0	0	0	0
38	2	1	1	4	1	125000	1	1	1	1	1	90	2	0	0	0	0
34	2	1	1	3	1	100000	1	1	1	1	1	90	3	0	0	0	0
33	2	1	1	5	1	62500	1	1	1	1	1	80	3	0	0	0	0
26	2	1	1	5	1	17200	1	1	1	1	1	70	4	0	0	0	0
31	2	1	1	4	3	40000	1	1	1	1	1	80	2	1	0	0	0
32	2	1	1	5	1	150000	1	1	1	1	1	90	2	0	0	0	0
22	2	1	2	3	1	10000	1	1	1	1	1	80	3	0	0	0	0
20	2	1	2	3	1	10000	1	1	1	1	1	80	3	0	0	0	0
40	2	1	1	3	1		1	1	1	1	1	80	4	0	0	0	0
33	2	1	1	4	1	23333	1	1	1	1	1	80	3	0	0	0	0
43	2	1	1	3	1	17500	1	1	1	1	1	85	3	0	0	0	0
19	2	1	2	4	1	17500	1	1	1	1	1	85	3	0	0	0	0
27	2	1	1	3	1	30000	1	1	1	1	1	95	2	0	0	0	0
27	2	1	1	9	9	33333	1	1	1	1	1	95	2	0	0	0	0
25	2	1	1	4	1	75000	1	1	1	1	1	93	2	0	0	0	0
40	2	1	1	5	3	50000	1	1	1	1	1	95	1	0	0	0	0
33	2	1	1	5	3	45000	1	1	1	1	1	95	2	0	0	0	0
31	2	1	1	4	3	26667	1	1	1	1	1	85	3	0	0	0	0
38	2	1	1	4	1	30000	1	1	1	1	1	95	2	0	0	0	0
26	2	1	1	5	1	40000	1	1	1	1	1	95	2	0	0	0	0
28	2	1	1	5	1	25000	1	1	1	1	1	95	2	0	0	0	0
34	2	1	1	4	1	75000	1	1	1	1	1	80	9	0	0	0	0
42	2	1	1	2	1	15000	1	1	1	1	1	70	3	0	0	0	0
15	2	1	2	4	4	15000	1	1	1	1	1	80	3	0	0	0	0
41	2	1	1	4	1	33333	1	1	1	1	1	80	3	0	0	0	0
38	2	1	1	5	1	100000	1	1	1	1	1	90	2	0	0	0	0
29	2	1	1	5	1	66667	1	1	1	1	1	80	2	0	0	0	0
31	2	1	1	4	1	50000	1	1	1	1	1	80	3	0	0	0	0
39	2	1	1	4	1	37500	1	1	1	1	1	90	2	0	0	0	0
17	2	1	2	4	4	37500	1	1	1	1	1	100	2	0	0	0	0
36	2	1	1	4	3	100000	1	1	1	1	1	60	3	0	0	0	0
42	2	1	1	3	1	15000	1	1	1	1	1	80	2	0	0	0	0
19	2	1	2	5	4	15000	1	1	1	1	1	80	2	0	0	0	0
34	2	1	1	5	1	16667	1	1	1	1	1	80	3	0	0	0	0
31	2	1	1	4	1	66667	1	1	1	1	1	80	3	0	0	0	0
32	2	1	1	4	1	125000	1	1	1	1	1	80	3	0	0	0	0
38	2	1	1	5	1	100000	1	1	1	1	1	80	3	0	0	0	0
15	2	1	2	4	4	45000	1	1	1	1	1	80	2	0	0	0	0
33	2	1	1	4	1	20000	1	1	1	1	1	70	2	0	0	0	0
25	2	1	1	5	1	100000	1	1	1	1	1	90	2	0	0	0	0
19	2	1	2	5	4	50000	1	1	1	1	1	80	2	0	0	0	0
39	2	1	1	4	1	20000	1	1	1	1	1	70	2	0	0	0	0
33	2	1	1	5	1	50000	1	1	1	1	1	80	3	0	0	0	0
31	2	1	2	5	1	50000	1	1	1	1	1	80	3	0	0	0	0
42	2	1	1	3	1	15000	1	1	1	1	1	80	3	0	0	0	0
31	2	1	1	4	1	33333	1	1	1	1	1	80	2	0	0	0	0
38	2	1	1	5	1	16667	1	1	1	1	1	80	3	0	0	0	0
27	2	1	1	3	3	10000	1	1	1	1	1	80	3	0	0	0	0
42	2	1	1	5	1	63333	1	1	1	1	1	80	4	0	0	0	0
41	2	1	1	5	1	83333	1	1	1	1	1	90	2	0	0	0	0
31	2	1	1	5	1	40000	1	1	1	1	1	100	1	0	0	0	0
34	2	1	1	4	1	66667	1	1	1	1	1	90	2	0	0	0	0
28	2	1	1	3	1	26667	1	1	1	1	1	70	2	0	0	0	0
43	2	1	1	5	1	66667	1	1	1	1	1	90	1	0	0	0	0
36	2	1	1	5	1	60000	1	1	1	1	1	100	1	0	0	0	0
44	2	1	1	3	1	15000	1	1	1	1	1	85	2	0	0	0	0
21	2	1	2	4	1	15000	1	1	1	1	1	90	2	0	0	0	0
27	2	1	1	4	1		1	1	1	1	1	90	2	0	0	0	0
26	2	1	1	3	3		1	1	1	1	1	80	3	0	0	0	0
30	2	1	1	3	1		1	1	1	1	1	60	3	0	0	0	0
24	2	1	1	3	3		1	1	1	1	1	80	4	0	0	0	0
27	2	1	1	4	3		1	1	1	1	1	70	3	0	0	0	0
32	2	1	1	3	3		1	1	1	1	1	100	3	9	0	0	0
32	2	1	1	3	3		1	1	1	1	1	60	4	0	0	0	0
27	2	1	1	4	1		1	1	1	1	1	90	2	0	0	0	0
32	2	1	1	5	1	40000	1	1	1	1	1	80	3	0	0	0	0
24	2	1	1	4	1	66667	1	1	1	1	1	80	3	0	0	0	0
38	2	1	1	5	1	102500	1	1	1	1	1	88	2	0	0	0	0
36	2	1	1	4	1	75000	1	1	1	1	1	90	3	0	0	0	0
27	2	1	1	5	1	33333	1	1	1	1	1	90	3	0	0	0	0
35	2	1	1	4	3	33333	1	1	1	1	1	90	3	0	0	0	0
38	2	1	1	5	1	100000	1	1	1	1	1	90	3	0	0	0	0
37	2	1	1	5	1	26667	1	1	1	1	1	80	3	0	0	0	0
40	2	1	1	5	1	66667	1	1	1	1	1	80	4	0	0	0	0
24	2	1	1	5	1	65000	1	1	1	1	1	80	2	0	0	0	0
40	2	1	1	4	1	17500	1	1	1	1	1	90	4	0	0	0	0
30	2	1	1	5	1	33333	1	1	1	1	1	70	4	0	0	0	0
35	2	1	1	5	1	50000	1	1	1	1	1	90	2	0	0	0	0
34	2	1	1	5	1	50000	1	1	1	1	1	89	2	0	0	0	0
30	2	1	1	4	1	20000	1	1	1	1	1	80	2	0	0	0	0
36	2	1	1	5	1	33333	1	1	1	2	2	80	3	0	0	0	0
28	2	1	1	4	3	55000	1	1	1	1	2	80	2	0	0	0	0
43	2	1	1	4	1	50000	1	1	1	1	1	90	3	0	0	0	0
24	2	1	2	5	1	33333	1	1	1	1	1	90	3	0	0	0	0
36	2	1	1	3	3	25000	1	1	1	1	1	80	4	0	0	0	0
42	2	1	1	3	1	8000	1	1	1	1	1	80	4	0	0	0	0
15	2	1	2	3	4	8000	1	1	1	1	1	80	4	0	0	0	0
31	2	1	1	4	1		1	1	1	1	2	70	4	0	0	0	0
30	2	1	1	4	1		1	1	1	1	1	80	4	1	0	0	0
43	2	2	1	4	1	5000	1	1	1	1	1	90	4	0	0	0	0
19	2	2	2	5	4	5000	1	1	1	1	1	90	2	0	0	0	0
15	2	2	2	4	4	5000	1	1	1	1	1	90	2	0	0	0	0
40	2	1	1	4	1		1	1	1	1	1	80	2	1	0	0	0
43	2	1	1	4	1		1	1	1	1	1	90	3	0	0	0	0
40	2	2	1	4	1		1	1	1	1	1	90	3	0	0	0	0
17	2	2	2	4	4		1	1	1	1	1	90	3	0	0	0	0
28	2	2	1	3	3		1	1	1	1	1	70	2	0	0	0	0
32	2	1	1	4	1		1	1	1	1	1	80	3	0	0	0	0
37	2	1	1	4	1	40000	1	1	1	1	1	88	3	0	0	0	0
31	2	1	1	5	1	33333	1	1	1	1	1	70	4	0	0	0	0
33	2	1	1	5	1	26667	1	1	1	1	1	93	2	0	0	0	0
26	2	1	1	5	1	25000	1	1	1	1	1	90	2	0	0	0	0
21	2	1	2	5	4	25000	1	1	1	1	1	90	2	0	0	0	0
24	2	1	1	4	3		1	1	1	1	1	90	3	0	0	0	0
28	2	1	1	4	1	10000	1	1	1	1	2	90	2	0	0	0	0
33	2	1	1	4	3		1	1	1	1	1	75	3	0	0	0	0
22	2	1	1	3	1		1	1	1	1	1	90	2	0	0	0	0
26	2	1	1	4	1	16000	1	1	1	1	1	90	3	0	0	0	0
36	2	1	1	5	1		1	1	1	1	1	100	1	0	0	0	0
27	2	1	1	3	1	23333	1	1	1	1	1	70	4	0	0	0	0
31	2	1	1	3	1	25000	1	1	1	1	1	90	9	9	0	0	0
17	2	1	2	3	4	25000	1	1	1	1	1	90	9	9	0	0	0
35	2	1	1	3	1	65000	1	1	1	1	1	90	4	0	0	0	0
31	2	1	1	3	9	40000	1	1	1	1	1	85	2	0	0	0	0
23	2	1	1	3	3	33333	1	1	1	1	1	90	2	0	0	0	0
37	2	1	1	5	1	33333	1	1	1	1	1	100	3	0	0	0	0
43	2	1	1	3	1	5000	1	1	1	2	2	70	2	1	0	0	0
18	2	1	2	4	1	5000	1	1	1	1	1	100	2	0	0	0	0
38	2	1	1	5	1	50000	1	1	1	1	1	95	2	0	0	0	0
42	2	1	1	3	1	66667	1	1	1	1	1	93	2	0	0	0	0
30	2	1	1	3	3	15000	1	1	1	1	1	88	3	0	0	0	0
33	2	1	1	3	1	25000	1	1	1	1	1	90	2	0	0	0	0
25	2	1	1	3	1	40000	1	1	1	1	1	70	4	0	0	0	0
40	2	1	1	3	1	20000	1	1	1	1	1	90	2	0	0	0	0
35	2	1	1	4	1	7500	1	1	1	1	1	90	2	0	0	0	0
31	2	1	1	5	1	16000	1	1	1	1	1		4	0	0	0	0
35	2	1	1	5	1	66667	1	1	1	1	1	80	2	0	0	0	0
29	2	1	1	5	3	50000	1	1	1	1	1	90	3	0	0	0	0
23	2	1	2	2	1	56100	1	1	1	1	1	90	2	0	0	0	0
41	2	1	1	2	1	56100	1	1	1	1	1	90	2	0	0	0	0
36	2	1	1	3	1	25000	1	1	1	1	1	95	2	0	0	0	0
39	2	1	1	3	3	16667	1	1	1	1	1	95	3	0	0	0	0
28	2	1	1	3	3	40000	1	1	1	1	1	95	3	0	0	0	0
41	2	1	1	3	1	250000	1	1	1	1	1	80	4	0	0	0	0
20	2	1	2	5	4	250000	1	1	1	1	1	90	3	0	0	0	0
23	2	1	1	3	1		1	1	1	1	1	50	2	0	0	0	0
29	2	1	1	2	1		1	1	1	1	1	80	2	0	0	0	0
42	2	1	1	2	1		1	1	1	1	1	70	3	0	0	0	0
21	2	1	1	3	3		1	1	1	1	1	100	3	0	0	0	0
28	2	1	1	5	1		1	1	1	1	1	70	2	0	0	0	0
33	2	1	1	5	1		1	1	1	1	1	60	3	0	0	0	0
29	2	1	1	5	1		1	1	1	1	1	70	4	0	0	0	0
28	2	1	1	5	1		1	1	1	1	1	80	3	0	0	0	0
24	2	1	1	5	1		1	1	1	1	1	80	3	0	0	0	0
18	2	1	2	4	4	33333	1	1	1	1	1	90	2	0	0	0	0
31	2	1	1	4	1	50000	1	1	1	1	1	90	3	0	0	0	0
32	2	1	1	4	1	40000	1	1	1	1	1	90	4	0	0	0	0
28	2	1	1	4	1	66667	1	1	1	1	1	90	2	0	0	0	0
36	2	1	2	3	1	8750	1	1	1	1	1	80	4	0	0	0	0
41	2	1	1	4	3	16667	1	1	1	1	1	80	4	0	0	0	0
31	2	2	1	5	1	50000	1	1	1	1	1	90	2	0	0	0	0
26	2	1	1	4	3	100000	1	1	1	1	1	80	3	0	0	0	0
30	2	1	1	5	1	33333	1	1	1	1	1	80	2	0	0	0	0
34	2	1	1	2	3	20000	1	1	1	1	1	70	3	0	0	0	0
39	2	1	1	4	1	25000	1	1	1	1	1	80	3	0	0	0	0
21	2	1	2	5	1	25000	1	1	1	1	1	90	3	0	0	0	0
33	2	1	1	3	1	40000	1	1	1	1	1	90	2	0	0	0	0
31	2	1	1	3	1	25000	1	1	1	1	1	90	4	0	0	0	0
39	2	1	1	3	1	15000	1	1	1	1	1	80	4	0	0	0	0
21	2	1	2	5	4	50000	1	1	1	1	1	90	2	0	0	0	0
42	2	1	1	3	1	50000	1	1	1	1	1	70	3	0	0	0	0
34	2	1	1	5	1	30000	1	1	1	1	1	80	2	0	0	0	0
40	2	1	1	2	1	53333	1	1	1	1	1	80	4	0	0	0	0
30	2	1	1	3	3	37500	1	1	1	1	1	80	4	0	0	0	0
32	2	1	1	4	1	50000	1	1	1	1	1	90	1	0	0	0	0
[truncated: 986 more rows]

## Sheet: variable 
Chinese version of the EQ-5D preference weights: Applicability in a Chinese general population
Name	Label	Values
age	respondent's age	None
sex	respondent's sex	1=male, 2=female
race	respondent's race	1= Han, 2=other races, 9=missing
marital	respondent's marital status	1=married, 2=unmarried, 3=others, 9=missing
education	respondent's education level	1=below primary school, 2=primary school, 3=junior high school, 4=senior high and its equivalent, 5=college and above, 9=missing
employment	respondent's employment status	1=employed, 2=retired, 3=unemployed, 4=student, 9=missing
perincome	household income per capital of the respondent in the last year (RMB)	None
EQMO	EQ-5D mobility	1=no problem, 2=some problem, 3=extreme problem
EQSC	EQ-5D self care	1=no problem, 2=some problem, 3=extreme problem
EQUA	EQ-5D usual activity	1=no problem, 2=some problem, 3=extreme problem
EQPD	EQ-5D pain/uncomfort	1=no problem, 2=some problem, 3=extreme problem
EQAD	EQ-5D anxiety/depression	1=no problem, 2=some problem, 3=extreme problem
VAS	EQ-5D VAS score	None
GR	global rating of health status	1=excellent, 2=very good, 3=good, 4=fair, 5=poor, 9=missing
NCD	chronic condition	0=no, 1=yes, 9=missing
morbidity	onset of diseases or injuries during the last two weeks	0=no, 1=yes, 9=missing
outpatient	outpatient visit during the last two weeks	0=no, 1=yes, 9=missing
hospitalization	hospitalization during the past 12 months	0=no, 1=yes, 9=missing
